# Supplementary material for: Rapid acid treatment of Escherichia coli: transcriptomic response and recovery
Source: BMC Microbiol. 2008 Feb 26;8:37. doi: 10.1186/1471-2180-8-37 (PMC2270276; doi:10.1186/1471-2180-8-37)
Supplement: Additional file 1 — Expression indices, expression ratios and percent recovery of genes that show time-dependent expression in response to a rapid change in external pH. [file 1471-2180-8-37-S1.xls]

## Sheet: Sheet1
Supplementary Table 1. Expression Indices and Expression Ratios of Genes Showing Significant Time-dependent Variation			Expression Indices ( log 2)				Expression ratios (log2)
Gene name	ORF	Probe Set	Mean log2 Time 0	Mean log2 Time 1	Mean log2 Time 5	Mean log2 Time 10	1 minute/ 0 minute	5 minute/ 0 minute	10 minute/ 0 minute	Percent Recovery
aaeA	b3241	yhcQ_b3241_at	8.293	8.27852	7.90811	8.03765	-0.014474	-0.384884	-0.25535	33.6553
abgA	b1338	ydaJ_b1338_at	8.6303	8.59445	8.18378	8.21716	-0.03585	-0.446526	-0.41314	7.47683
accA	b0185	accA_b0185_at	11.1439	10.9108	10.2371	10.3819	-0.23314	-0.906872	-0.762	15.9749
accB	b3255	accB_b3255_at	13.0415	13.0102	12.4975	12.545	-0.03126	-0.54402	-0.4965	8.73497
accC	b3256	accC_b3256_at	11.3293	11.4486	10.5623	10.5954	0.11926	-0.76706	-0.73398	*
accD	b2316	accD_b2316_at	11.7773	11.4456	10.963	11.3355	-0.33166	-0.8143	-0.44176	45.7497
aceA	b4015	aceA_b4015_at	8.92447	9.05055	10.9831	10.8139	0.126084	2.05863	1.88939	8.221
aceB	b4014	aceB_b4014_at	9.41671	9.80937	11.8626	11.061	0.392658	2.44589	1.64433	32.7717
aceK	b4016	aceK_b4016_at	7.89138	7.91654	8.46492	8.16516	0.025166	0.573548	0.273782	52.2652
acfD	b4466	b2973_at	11.6703	11.4976	9.12959	9.09206	-0.17266	-2.54067	-2.5782	0
ackA	b2296	ackA_b2296_at	13.692	13.6576	13.2515	12.8721	-0.03442	-0.44052	-0.81994	0
acnA	b1276	acnA_b1276_at	8.80345	8.69192	8.99106	9.15353	-0.111526	0.187612	0.35008	*
acnB	b0118	acnB_b0118_at	9.87893	9.90216	11.2118	11.0103	0.02323	1.33287	1.13137	15.1177
acrA	b0463	acrA_b0463_at	12.0038	11.9024	11.444	11.4125	-0.10146	-0.55978	-0.59136	0
acrD	b2470	acrD_b2470_at	8.32824	8.31993	7.97559	8.21984	-0.008318	-0.352654	-0.108406	69.26
acs	b4069	acs_b4069_at	8.42713	8.5408	9.04776	10.0272	0.113674	0.620636	1.60006	0
actP	b4067	yjcG_b4067_at	8.20877	8.11063	8.38793	8.80997	-0.09814	0.179164	0.601202	*
add	b1623	add_b1623_at	10.5853	10.4877	11.2919	10.768	-0.09756	0.79176	0.18268	*
ade	b3665	yicP_b3665_at	8.77801	8.73158	8.33839	8.43586	-0.046436	-0.439624	-0.342158	22.1703
adhE	b1241	adhE_b1241_at	9.4767	9.5496	9.96368	9.99246	0.072898	0.486972	0.515754	0
adiY	b4116	adiY_b4116_at	7.05303	7.762	7.95354	7.68243	0.708962	0.90051	0.629394	30.1069
adk	b0474	adk_b0474_at	11.9024	11.9408	11.7291	11.4999	0.03844	-0.1733	-0.40246	*
agaR	b3131	agaR_b3131_at	9.59284	10.0532	9.7575	9.425	0.460372	0.164662	-0.16784	136.457
agp	b1002	agp_b1002_at	7.30087	7.503	7.77831	8.20565	0.202136	0.477446	0.90478	0
ahpC	b0605	ahpC_b0605_at	12.3693	12.5963	12.8254	12.5562	0.22702	0.45606	0.1869	59.0186
ahpF	b0606	ahpF_b0606_at	11.1081	11.3933	11.3959	11.1342	0.28518	0.28778	0.02608	90.9375
aidB	b4187	aidB_b4187_at	6.84738	7.09567	7.41686	7.43671	0.24829	0.569482	0.589332	0
alaT	b3853	alaT_b3853_s_at	12.4052	11.7095	10.98	11.9822	-0.6957	-1.42526	-0.423	70.3212
alaU	b3276	alaU_b3276_s_at	12.347	11.5297	10.6921	11.8631	-0.8173	-1.65484	-0.48392	70.7573
alaW	b2397	alaW_b2397_s_at	11.3916	10.8578	10.3763	11.0759	-0.53378	-1.01528	-0.31568	68.907
alaX	b2396	alaX_b2396_s_at	11.2667	10.6359	10.2613	10.9954	-0.63078	-1.00535	-0.2713	73.0144
aldA	b1415	aldA_b1415_at	10.3013	10.3461	11.5108	11.9117	0.04478	1.20956	1.61046	0
allR	b0506	ybbU_b0506_at	8.84717	9.00522	9.18742	8.7744	0.15805	0.340254	-0.07277	121.387
alsK	b4084	yjcT_b4084_at	8.45253	8.4177	8.05221	8.17787	-0.034832	-0.40032	-0.274658	31.3904
alx	b3088	ygjT_b3088_at	9.13165	8.78894	7.95046	8.00851	-0.34271	-1.18119	-1.12314	4.91421
amn	b1982	amn_b1982_at	8.65805	8.72912	10.5435	10.0399	0.071078	1.88543	1.38187	26.7079
ampD	b0110	ampD_b0110_at	8.30881	8.40451	9.08449	8.62078	0.095696	0.775682	0.311966	59.7817
ampH	b0376	yaiH_b0376_at	8.37583	8.46396	8.83216	8.86069	0.08813	0.45633	0.484862	0
ansA	b1767	ansA_b1767_at	10.1295	9.90359	9.06646	9.53065	-0.225946	-1.06308	-0.598894	43.6645
ansP	b1453	ansP_b1453_at	7.23867	7.28828	6.142	6.2675	0.049612	-1.09667	-0.971172	*
apaG	b0050	apaG_b0050_at	9.89635	9.81047	10.0177	10.28	-0.085882	0.121334	0.383608	*
apbE	b2214	yojL_b2214_at	8.98524	8.82125	8.27654	8.54934	-0.163994	-0.708696	-0.435898	38.493
appY	b0564	appY_b0564_at	5.7506	6.57004	7.07906	6.59477	0.819438	1.32846	0.844172	36.4547
apt	b0469	apt_b0469_at	11.8308	11.6779	10.2128	10.5745	-0.15292	-1.61798	-1.25634	22.3513
arcA	b4401	arcA_b4401_at	10.4923	10.938	11.7255	11.1431	0.44576	1.23324	0.65088	47.222
arcB	b3210	arcB_b3210_at	9.14315	9.6793	10.8203	9.97753	0.53615	1.67717	0.834388	50.2504
argB	b3959	argB_b3959_at	9.42967	9.36616	9.72812	9.85254	-0.063506	0.298452	0.422874	*
argD	b3359	argD_b3359_at	9.27563	8.68371	9.10314	10.7343	-0.591926	-0.172494	1.45871	346.434
argE	b3957	argE_b3957_at	8.7612	8.82861	10.1758	9.37047	0.067414	1.41464	0.60927	56.9311
argP	b2916	iciA_b2916_at	7.10912	7.53874	7.91307	7.35006	0.42962	0.803946	0.240938	70.0306
argR	b3237	argR_b3237_at	10.0678	10.1547	9.5813	9.7299	0.086934	-0.486508	-0.337906	*
argS	b1876	argS_b1876_at	10.121	10.0007	9.40258	9.4749	-0.120344	-0.71846	-0.64614	10.066
argT	b2310	argT_b2310_at	8.72928	8.96303	9.88341	9.20849	0.233752	1.15414	0.479212	58.4788
argU	b0536	argU_b0536_f_at	10.0751	9.51573	9.27621	9.95873	-0.559326	-0.798848	-0.116326	85.4383
argX	b3796	argX_b3796_at	10.7576	9.70078	10.0188	10.4163	-1.05686	-0.7388	-0.3413	67.7062
argZ	b2692	argZ_b2692_s_at	11.6893	11.185	11.0559	11.8511	-0.50426	-0.63338	0.1618	125.545
aroA	b0908	aroA_b0908_at	9.5995	9.52514	10.3726	10.0414	-0.074366	0.773096	0.441922	*
aroB	b3389	aroB_b3389_at	11.332	11.1911	10.5703	10.8827	-0.14094	-0.76176	-0.4493	41.0182
aroD	b1693	aroD_b1693_at	8.41615	8.78113	9.30903	8.89032	0.364974	0.892876	0.474164	46.8948
aroE	b3281	aroE_b3281_at	10.162	10.0985	9.67081	9.78424	-0.063504	-0.491152	-0.377718	23.0955
aroG	b0754	aroG_b0754_at	8.46647	8.79086	9.83705	9.0444	0.324394	1.37058	0.577934	57.8329
aroK	b3390	aroK_b3390_at	12.3031	11.9058	11.2502	11.5779	-0.39726	-1.0529	-0.72516	31.1274
aroM	b0390	aroM_b0390_at	8.98858	8.6127	7.78061	8.28018	-0.375886	-1.20797	-0.708404	41.3559
aroP	b0112	aroP_b0112_at	8.20156	7.97862	8.72223	8.19572	-0.222936	0.520676	-0.00584	*
arsR	b3501	arsR_b3501_at	8.95187	9.30243	8.82833	8.73416	0.350566	-0.12354	-0.217704	*
artI	b0863	artI_b0863_at	10.2377	10.185	10.2059	10.525	-0.052636	-0.03171	0.2873	645.824
artM	b0861	artM_b0861_at	8.79605	8.4081	8.01314	8.57499	-0.387948	-0.782912	-0.221062	71.7641
artP	b0864	artP_b0864_at	11.0599	10.3921	10.4901	11.1126	-0.6678	-0.56984	0.05268	107.889
artQ	b0862	artQ_b0862_at	9.67169	8.92532	8.63299	9.52566	-0.746362	-1.0387	-0.146022	85.9419
asd	b3433	asd_b3433_at	10.4025	10.7395	12.0513	11.5011	0.33702	1.64874	1.0986	33.3673
asnA	b3744	asnA_b3744_at	8.99175	8.95659	8.98251	8.64795	-0.035164	-0.00924	-0.343808	0
asnC	b3743	asnC_b3743_at	7.91756	8.02666	7.86039	7.62211	0.109098	-0.057172	-0.295454	*
aspA	b4139	aspA_b4139_at	10.5759	10.9283	10.2341	10.793	0.35244	-0.34184	0.2171	*
aspC	b0928	aspC_b0928_at	9.73307	9.76984	10.2455	10.2902	0.036774	0.51239	0.55713	0
aspS	b1866	aspS_b1866_at	12.3115	12.1561	11.5389	11.8063	-0.1554	-0.77254	-0.50516	34.6105
astD	b1746	b1746_at	8.25528	8.30665	8.33713	8.63927	0.051366	0.081846	0.38399	0
atoC	b2220	atoC_b2220_at	8.57457	8.95954	8.71601	8.62995	0.384966	0.141442	0.055374	85.6159
atpA	b3734	atpA_b3734_at	12.9016	12.9586	12.5609	12.6002	0.05694	-0.34068	-0.30146	*
atpB	b3738	atpB_b3738_at	13.591	13.4548	13.0135	13.3172	-0.13612	-0.57748	-0.27378	52.5906
atpC	b3731	atpC_b3731_at	11.7752	11.8805	11.36	11.3662	0.1053	-0.4152	-0.40904	*
atpD	b3732	atpD_b3732_at	11.5186	11.7873	11.2092	11.1349	0.26874	-0.30934	-0.38362	*
atpG	b3733	atpG_b3733_at	13.1597	13.1702	12.9358	12.9679	0.01046	-0.22394	-0.19186	*
atpI	b3739	atpI_b3739_at	12.1438	11.5668	11.1926	11.5746	-0.57702	-0.95118	-0.56918	40.1606
avtA	b3572	avtA_b3572_at	9.31819	9.84516	10.1904	9.55849	0.526964	0.872188	0.240296	72.4491
azoR	b1412	acpD_b1412_at	8.80377	8.78426	9.20653	9.1683	-0.019516	0.402758	0.364526	*
b0100	b0100	b0100_at	9.20488	8.72046	8.62227	8.83515	-0.484418	-0.58261	-0.369726	36.5397
b0165	b0165	b0165_at	8.49882	8.74515	8.98515	8.76957	0.246326	0.486332	0.270746	44.329
b1005	b1005	b1005_at	8.3293	8.58064	8.89361	9.82381	0.251338	0.564302	1.49451	0
b1437	b1437	b1437_at	5.93209	5.64924	5.19497	5.52062	-0.28285	-0.737122	-0.411474	44.1783
b2596	b2596	b2596_at	6.52681	8.10668	8.94666	6.74423	1.57987	2.41984	0.252254	89.5756
b3914	b3914	b3914_at	9.56443	8.26889	7.96583	8.15975	-1.29553	-1.5986	-1.40468	12.1303
bacA	b3057	bacA_b3057_at	9.06641	8.94215	8.74169	8.87997	-0.124256	-0.324716	-0.186438	42.5843
basR	b4113	basR_b4113_at	8.19359	8.2242	8.48017	8.48376	0.030614	0.286586	0.290176	0
bcp	b2480	bcp_b2480_at	11.2863	11.712	12.5196	11.6292	0.42562	1.23328	0.34288	72.1977
bcsC	b3530	yhjL_b3530_at	7.80631	8.13932	8.45446	8.52683	0.33301	0.648154	0.720522	0
bcsE	b3536	yhjS_b3536_at	7.85631	8.10042	9.22585	8.71315	0.24411	1.36954	0.856836	37.4364
bcsF	b3537	yhjT_b3537_at	8.41083	8.57827	9.74885	9.33481	0.16744	1.33802	0.923976	30.9444
bcsG	b3538	yhjU_b3538_at	7.72487	7.88918	8.81118	8.44208	0.164312	1.08631	0.717212	33.9775
bdm	b1481	b1481_at	5.51546	6.38031	9.51271	8.71661	0.864854	3.99725	3.20115	19.9161
betA	b0311	betA_b0311_at	8.93378	8.76125	10.2327	8.89221	-0.172532	1.29894	-0.041566	*
betB	b0312	betB_b0312_at	9.5675	9.3582	10.7924	9.32649	-0.209302	1.33042	-0.241014	*
betI	b0313	betI_b0313_at	10.6931	10.8606	11.7089	10.3113	0.16756	1.0158	-0.38176	137.582
bfd	b3337	yheA_b3337_at	9.74011	10.5043	10.1655	10.2177	0.764232	0.425434	0.477558	37.5114
bfr	b3336	bfr_b3336_at	8.21477	8.65657	9.17005	9.9452	0.4418	0.955282	1.73042	0
bglA	b2901	bglA_b2901_at	10.026	10.1586	10.3891	10.1558	0.132552	0.363012	0.129792	64.2458
bglF	b3722	bglF_b3722_at	7.43417	7.65952	7.36666	7.21518	0.225356	-0.067506	-0.218982	*
bioA	b0774	bioA_b0774_at	8.40575	8.25844	7.50311	7.41835	-0.147308	-0.902636	-0.9874	0
bioB	b0775	bioB_b0775_at	9.87283	9.72734	8.73736	8.50816	-0.14549	-1.13548	-1.36468	0
bioC	b0777	bioC_b0777_at	8.60008	8.31404	7.68362	7.58418	-0.286048	-0.916464	-1.01591	0
bioD	b0778	bioD_b0778_at	8.36104	8.20039	7.61545	7.44168	-0.160648	-0.745588	-0.91936	0
bioF	b0776	bioF_b0776_at	9.6085	9.62226	9.10661	9.05115	0.013758	-0.501886	-0.557354	*
bisC	b3551	bisC_b3551_at	8.94074	9.03612	9.30868	9.31189	0.095376	0.367936	0.37115	0
blc	b4149	blc_b4149_at	7.92921	7.84208	8.32433	8.62987	-0.087134	0.395118	0.700652	*
bolA	b0435	bolA_b0435_at	9.32237	9.48251	10.3957	9.6982	0.160144	1.07331	0.375836	64.9835
borD	b0557	ybcU_b0557_at	10.3664	10.0902	8.82002	8.7535	-0.276182	-1.54634	-1.61286	0
btuD	b1709	btuD_b1709_at	8.90019	8.98627	9.31062	9.40326	0.086078	0.410426	0.503062	0
btuE	b1710	btuE_b1710_at	9.43133	9.48045	9.96546	10.0282	0.049116	0.534124	0.596832	0
btuR	b1270	btuR_b1270_at	8.80104	8.85377	9.24089	8.77232	0.052732	0.439852	-0.028722	106.53
cadA	b4131	cadA_b4131_at	7.87513	7.85698	9.11249	11.0694	-0.01815	1.23736	3.19427	*
cadB	b4132	cadB_b4132_at	7.10295	7.2876	10.179	11.7955	0.184646	3.07601	4.69251	0
caiB	b0038	caiB_b0038_at	9.51489	9.41958	8.52396	9.0866	-0.09531	-0.990932	-0.42829	56.7791
can	b0126	yadF_b0126_at	11.8787	12.3569	12.8697	12.4812	0.47816	0.99098	0.60246	39.2056
ccmG	b2195	dsbE_b2195_at	9.21052	8.90011	8.71523	9.0564	-0.310408	-0.495288	-0.154116	68.8836
ccmH	b2194	ccmH_b2194_at	8.34556	8.39985	8.02148	8.1266	0.054296	-0.324078	-0.218958	*
cdd	b2143	cdd_b2143_at	10.3226	10.5992	10.6763	11.5201	0.27658	0.35374	1.19748	0
cdh	b3918	cdh_b3918_at	8.89862	9.08442	8.81462	8.59393	0.1858	-0.083998	-0.304692	*
cdsA	b0175	cdsA_b0175_at	10.0684	9.59362	8.9721	9.38554	-0.474828	-1.09635	-0.682912	37.7103
cfa	b1661	cfa_b1661_at	8.00777	8.61598	9.6235	9.35279	0.608202	1.61572	1.34502	16.7542
chaA	b1216	chaA_b1216_at	9.58949	9.50822	8.3759	8.30806	-0.08127	-1.21359	-1.28144	0
cheA	b1888	cheA_b1888_at	9.08136	8.86304	8.98034	9.44278	-0.218324	-0.101026	0.361414	265.54
chpA	b2782	chpA_b2782_at	9.32529	9.37897	9.9691	9.53237	0.053678	0.64381	0.207078	67.8355
chpR	b2783	chpR_b2783_at	9.32529	9.37897	9.9691	9.53237	-0.08682	0.49916	0.21344	*
cirA	b2155	cirA_b2155_at	10.5251	10.6835	9.62311	9.5621	0.1584	-0.901966	-0.962984	*
clcA	b0155	yadQ_b0155_at	9.85918	10.0768	10.4219	10.2519	0.217652	0.562702	0.392762	30.2007
clpA	b0882	clpA_b0882_at	10.2247	10.235	10.931	10.4415	0.01034	0.70632	0.21682	69.3029
clpB	b2592	clpB_b2592_at	9.56771	9.71783	10.9796	12.0136	0.15012	1.41187	2.44585	0
clpP	b0437	clpP_b0437_at	11.0002	11.0005	11.6678	11.3785	0.00026	0.66754	0.3783	43.3292
clpS	b0881	yljA_b0881_at	10.601	11.2261	12.0844	11.1626	0.62502	1.48338	0.5616	62.1405
cls	b1249	cls_b1249_at	9.00271	8.91209	9.27903	8.8851	-0.090616	0.27632	-0.117602	*
cmk	b0910	cmk_b0910_at	11.6551	11.3472	10.4435	10.8682	-0.30796	-1.21162	-0.78694	35.0505
cmoA	b1870	yecO_b1870_at	9.69576	9.45756	9.03903	9.16619	-0.238194	-0.656724	-0.52957	19.3619
cmoB	b1871	yecP_b1871_at	8.76966	8.60016	8.12669	8.12746	-0.1695	-0.642966	-0.642204	0.118513
cnu	b1625	b1625_at	9.34538	8.90964	8.96533	8.59012	-0.435744	-0.38005	-0.755266	0
cobB	b1120	cobB_b1120_at	9.76037	9.79802	10.3226	10.0995	0.03765	0.56219	0.339102	39.682
cobT	b1991	cobT_b1991_at	9.28619	9.24167	9.58698	9.33947	-0.044526	0.30079	0.053276	*
cobU	b1993	cobU_b1993_at	8.40191	8.43146	8.55174	8.30794	0.029544	0.149822	-0.09397	162.721
cof	b0446	cof_b0446_at	8.1868	8.30818	8.74887	8.55399	0.121382	0.56207	0.367194	34.6711
corA	b3816	corA_b3816_at	10.4956	10.1246	9.62706	9.78813	-0.37104	-0.86858	-0.70751	18.5441
cpdB	b4213	cpdB_b4213_at	8.72984	8.85468	8.98971	8.97715	0.124836	0.25987	0.247312	4.83242
cpxP	b3913	b3914_at	9.56443	8.26889	7.96583	8.15975	-1.42748	-1.9021	-1.24887	34.3427
creC	b4399	creC_b4399_at	8.93972	9.09819	8.56487	8.52199	0.15847	-0.374852	-0.41773	*
crl	b0240	crl_b0240_at	11.2204	12.026	13.0626	11.875	0.80558	1.84224	0.65458	64.4683
crp	b3357	crp_b3357_at	11.976	12.2217	12.4649	12.0842	0.2457	0.48886	0.10816	77.8751
csgC	b1043	csgC_b1043_at	4.23032	4.24721	4.33838	3.93621	0.016892	0.108058	-0.294108	372.176
csgD	b1040	csgD_b1040_at	4.63799	4.90455	4.67785	4.37309	0.266562	0.039862	-0.264896	199.375
csiD	b2659	b2659_at	9.055	9.26846	8.06659	8.59079	0.213454	-0.988408	-0.459032	*
csiE	b2535	csiE_b2535_at	9.79986	10.1364	10.1941	10.5111	0.33658	0.39426	0.71128	0
cspA	b3556	cspA_b3556_at	12.0031	11.7768	10.7669	11.1045	-0.22632	-1.23614	-0.89854	27.3108
cspB	b1557	cspB_b1557_at	6.59549	6.38119	6.18182	5.65375	-0.214306	-0.413678	-0.941742	0
cspC	b1823	cspC_b1823_at	13.7613	13.9439	14.022	14.2677	0.1826	0.26072	0.50644	0
cspD	b0880	cspD_b0880_at	9.26924	9.24512	9.47018	9.69677	-0.02412	0.200944	0.427536	*
csrA	b2696	csrA_b2696_at	11.7711	11.9361	12.0719	11.7973	0.165	0.30076	0.02622	91.2821
cusF	b0573	ylcC_b0573_at	8.53848	8.23899	7.68721	7.95422	-0.299492	-0.851274	-0.58426	31.3664
cutA	b4137	cutA_b4137_at	9.56061	10.2337	10.5076	10.0423	0.673052	0.947012	0.481708	49.1339
cvpA	b2313	cvpA_b2313_at	9.79478	9.47173	9.15097	9.79139	-0.323042	-0.643804	-0.003384	99.4744
cyaA	b3806	cyaA_b3806_at	7.37934	7.80691	8.58279	7.70743	0.427572	1.20345	0.328088	72.7378
cybB	b1418	cybB_b1418_at	10.9149	11.0654	11.5043	10.9332	0.15048	0.58938	0.0183	96.895
cydA	b0733	cydA_b0733_at	11.0801	10.8601	10.3077	10.2629	-0.22008	-0.77244	-0.81728	0
cydB	b0734	cydB_b0734_at	11.3003	11.1807	10.7532	10.66	-0.11964	-0.54706	-0.64028	0
cydC	b0886	cydC_b0886_at	9.40854	9.32943	8.87237	8.8789	-0.079114	-0.536172	-0.52964	1.21827
cynX	b0341	cynX_b0341_at	7.39167	7.3696	7.20797	7.16654	-0.022068	-0.183698	-0.225136	0
cysK	b2414	cysK_b2414_at	10.1065	10.3232	10.9533	10.8478	0.21668	0.84682	0.7413	12.4607
cysS	b0526	cysS_b0526_at	9.86586	9.76411	9.69064	9.43852	-0.101758	-0.17522	-0.427346	0
dacA	b0632	dacA_b0632_at	11.1639	11.0788	10.7366	10.9931	-0.08508	-0.42734	-0.17084	60.0225
dacD	b2010	dacD_b2010_at	8.49311	8.53874	8.87436	8.67811	0.04563	0.381244	0.185	51.4746
dadA	b1189	dadA_b1189_at	10.1248	10.0262	11.2708	11.5158	-0.09867	1.14593	1.39095	*
dadX	b1190	dadX_b1190_at	9.32108	9.15655	9.99168	10.3014	-0.164536	0.670602	0.98031	*
damX	b3388	damX_b3388_at	11.2027	11.1441	10.6439	10.7836	-0.05858	-0.55876	-0.41912	24.9911
dapA	b2478	dapA_b2478_at	11.9309	11.8077	12.1619	11.8463	-0.12316	0.231	-0.08454	*
dapD	b0166	dapD_b0166_at	10.6725	10.9748	11.2001	10.8596	0.30222	0.52756	0.1871	64.5348
dcd	b2065	dcd_b2065_at	9.84877	9.54681	9.78493	9.65004	-0.301952	-0.063832	-0.198728	34.1856
dcm	b1961	dcm_b1961_at	8.03789	8.28695	8.33725	7.9554	0.249062	0.29936	-0.082496	127.557
dcp	b1538	dcp_b1538_at	8.62219	8.50147	9.01338	8.94448	-0.120726	0.391184	0.322282	*
dctA	b3528	dctA_b3528_at	10.6242	10.6477	9.41679	10.7335	0.02348	-1.20739	0.10936	*
dcyD	b1919	yedO_b1919_at	9.10688	9.18163	9.68272	9.58707	0.074742	0.575834	0.480188	16.61
deaD	b3162	deaD_b3162_at	10.9226	10.9437	9.37882	9.54024	0.02112	-1.54378	-1.38236	*
dedA	b2317	dedA_b2317_at	10.8499	10.3986	10.1423	10.4055	-0.45126	-0.70762	-0.44434	37.2064
dedD	b2314	dedD_b2314_at	10.4824	10.3555	10.0223	10.1992	-0.12686	-0.46008	-0.28322	38.4411
def	b3287	def_b3287_at	11.8676	11.7866	11.5055	11.4882	-0.081	-0.36208	-0.37938	0
degQ	b3234	degQ_b3234_at	8.67984	8.81117	9.23184	8.87534	0.131328	0.551998	0.195502	64.5828
deoC	b4381	deoC_b4381_at	12.3514	12.337	11.8981	11.9913	-0.01438	-0.45324	-0.36004	20.5631
der	b2511	b2511_at	9.86575	9.7159	8.66099	9.13716	-0.14985	-1.20476	-0.728584	39.5247
dgsA	b1594	mlc_b1594_at	8.57856	8.72868	8.82233	8.8766	0.150126	0.243772	0.298038	0
dgt	b0160	dgt_b0160_at	8.38013	8.28931	9.04503	8.62853	-0.090826	0.664898	0.248396	*
dhaK	b1200	b1200_at	10.2741	10.504	10.6425	11.3656	0.22988	0.36836	1.09152	0
dhaL	b1199	b1199_at	10.1095	10.1653	10.4169	11.1888	0.05587	0.30745	1.07939	0
dhaM	b1198	ycgC_b1198_at	9.14333	9.22745	9.71888	10.5536	0.08412	0.57555	1.41027	0
dinG	b0799	dinG_b0799_at	8.92184	9.02414	8.54641	8.52108	0.102304	-0.375426	-0.400754	*
dipZ	b4136	dsbD_b4136_at	8.58502	8.54643	9.41087	8.87453	-0.038596	0.825844	0.289506	*
dkgA	b3012	yqhE_b3012_at	8.45687	8.65566	9.65802	9.55301	0.198784	1.20115	1.09614	8.74247
dksA	b0145	dksA_b0145_at	11.7136	11.376	10.9081	10.9065	-0.33758	-0.80546	-0.8071	0
dld	b2133	dld_b2133_at	8.22222	8.1952	8.76592	8.77102	-0.027026	0.5437	0.548796	*
dnaA	b3702	dnaA_b3702_at	11.3224	11.1681	10.7903	10.9653	-0.15438	-0.53214	-0.35716	32.8823
dnaE	b0184	dnaE_b0184_at	11.3419	10.9306	10.1966	10.4713	-0.41128	-1.1453	-0.87058	23.9866
dnaG	b3066	dnaG_b3066_at	10.9858	10.6731	10.3777	10.8934	-0.31268	-0.60804	-0.09238	84.8069
dnaJ	b0015	dnaJ_b0015_at	12.056	11.6253	11.2431	12.3565	-0.4307	-0.81294	0.3005	136.965
dnaK	b0014	dnaK_b0014_at	13.2006	12.9948	13.1315	13.7265	-0.2058	-0.06916	0.52588	355.53
dnaN	b3701	dnaN_b3701_at	11.4704	11.2431	10.7778	11.2935	-0.22734	-0.69262	-0.17692	74.4564
dnaX	b0470	dnaX_b0470_at	10.8766	10.5937	9.97238	9.9845	-0.28286	-0.904222	-0.892104	1.34016
dnrN	b4209	ytfE_b4209_at	7.38103	7.68569	8.12984	7.86391	0.30466	0.748808	0.48288	35.5135
dppA	b3544	dppA_b3544_at	10.1906	10.3868	11.2439	11.7398	0.196212	1.05338	1.54924	0
dppB	b3543	dppB_b3543_at	10.2449	10.3107	10.1573	10.9945	0.065864	-0.08754	0.73908	*
dppD	b3541	dppD_b3541_at	9.42693	9.74901	9.56991	10.7158	0.32208	0.14298	1.28891	0
dppF	b3540	dppF_b3540_at	7.70647	7.8387	7.80501	9.99576	0.13223	0.098546	2.28929	0
dps	b0812	dps_b0812_at	8.65655	9.23989	10.2326	10.5151	0.58334	1.57601	1.85851	0
dsbB	b1185	dsbB_b1185_at	9.91317	9.94711	9.20013	9.01219	0.033934	-0.713046	-0.900982	*
dsbG	b0604	dsbG_b0604_at	9.17751	8.96311	9.02324	9.4445	-0.2144	-0.154272	0.266994	224.531
dsrB	b1952	dsrB_b1952_at	9.81034	10.0825	10.5169	10.0931	0.272174	0.70654	0.282742	59.9822
dtd	b3887	yihZ_b3887_at	9.24806	9.68091	10.7041	10.0189	0.432848	1.45608	0.770832	47.061
dusB	b3260	yhdG_b3260_at	12.8675	12.8854	11.0076	10.957	0.01794	-1.85986	-1.91048	*
dusC	b2140	yohI_b2140_at	9.47591	9.02173	8.33486	8.74465	-0.454178	-1.14105	-0.731262	49.4761
eamA	b1533	ydeD_b1533_at	8.16693	8.2935	8.57404	8.37262	0.126578	0.407114	0.20569	49.4761
ecfA	b2970	b2970_at	8.2449	7.49386	6.88978	7.33069	-0.751038	-1.35512	-0.914208	32.5367
eco	b2209	eco_b2209_at	11.2163	11.3936	11.6082	11.2651	0.1773	0.39192	0.04886	87.5332
edd	b1851	edd_b1851_at	11.5244	11.3166	11.1555	11.505	-0.20778	-0.36886	-0.01944	94.7297
efp	b4147	efp_b4147_at	12.0333	12.0655	11.1694	11.3471	0.03228	-0.86388	-0.68616	*
elaB	b2266	elaB_b2266_at	9.0662	9.30844	10.1593	10.7083	0.242244	1.0931	1.64206	0
elbA	b1160	ycgW_b1160_at	6.08685	6.49747	8.06725	6.90693	0.41062	1.9804	0.82008	58.5902
elbB	b3209	yhbL_b3209_at	9.35049	9.31257	10.1994	10.1388	-0.037922	0.848886	0.788324	*
emtA	b1193	mltE_b1193_at	9.54145	9.20146	9.13157	9.0523	-0.339996	-0.409886	-0.48915	0
endA	b2945	endA_b2945_at	7.25572	6.9932	6.70776	6.72609	-0.26252	-0.547958	-0.52963	3.34478
entA	b0596	entA_b0596_at	8.89766	8.83443	8.35234	8.52469	-0.063232	-0.545318	-0.372964	31.6061
entB	b0595	entB_b0595_at	10.1544	9.97451	9.48231	9.74352	-0.179914	-0.672108	-0.410896	38.8646
entC	b0593	entC_b0593_at	10.4848	10.4887	9.62224	10.1245	0.00386	-0.862596	-0.360344	*
envC	b3613	yibP_b3613_at	9.5979	9.46648	9.10137	9.27791	-0.131418	-0.496524	-0.319982	35.5556
envZ	b3404	envZ_b3404_at	8.80812	8.92323	9.29126	9.3283	0.115112	0.48314	0.52018	0
epd	b2927	epd_b2927_at	11.1566	11.2979	11.7081	11.686	0.1413	0.55142	0.5294	3.99333
eptB	b3546	yhjW_b3546_at	8.45682	8.46337	8.18606	8.22747	0.006544	-0.270768	-0.22935	*
era	b2566	era_b2566_at	10.0162	9.70347	9.11203	9.51144	-0.312782	-0.904218	-0.504808	44.1719
erfK	b1990	erfK_b1990_at	6.83551	7.27629	7.74311	7.46534	0.440772	0.907592	0.629822	30.6052
eutD	b2458	eutI_b2458_at	9.58336	9.71533	9.83365	10.0049	0.13197	0.25029	0.42158	0
evgA	b2369	evgA_b2369_at	8.42784	9.76899	10.1023	9.34285	1.34115	1.67444	0.915016	45.3539
evgS	b2370	evgS_b2370_at	7.20857	7.06336	8.09467	7.78622	-0.145212	0.886096	0.57765	*
exbB	b3006	exbB_b3006_at	11.7903	11.7016	10.9724	11.3935	-0.0887	-0.8179	-0.39676	51.4904
exbD	b3005	exbD_b3005_at	10.7435	10.6765	9.87568	10.2685	-0.06704	-0.86784	-0.475028	45.2632
fabA	b0954	fabA_b0954_at	10.8153	10.819	10.0762	10.0259	0.0037	-0.739044	-0.789366	*
fabB	b2323	fabB_b2323_at	12.0624	12.2676	12.1065	11.662	0.20526	0.04416	-0.40034	295.04
fabD	b1092	fabD_b1092_at	12.9886	12.8806	12.3936	12.4327	-0.10798	-0.595	-0.55594	6.56471
fabF	b1095	fabF_b1095_at	10.5186	10.1809	9.66308	9.61764	-0.3377	-0.855542	-0.900984	0
fabG	b1093	fabG_b1093_at	13.5352	13.4927	13.2109	13.0775	-0.0425	-0.32434	-0.45776	0
fabH	b1091	fabH_b1091_at	12.5645	12.349	11.4815	11.7312	-0.21554	-1.083	-0.8333	23.0563
fabI	b1288	fabI_b1288_at	11.3222	11.1929	10.7947	10.6558	-0.12928	-0.5275	-0.6664	0
fabR	b3963	yijC_b3963_at	10.5637	11.1006	11.2695	11.0013	0.53696	0.70586	0.43766	37.9962
fabZ	b0180	fabZ_b0180_at	13.1153	12.8543	12.3226	12.6338	-0.261	-0.79266	-0.48148	39.2577
fadE	b0221	yafH_b0221_at	10.0286	9.63657	8.56973	9.28438	-0.392022	-1.45886	-0.74421	48.9869
fadI	b2342	b2342_at	8.72552	8.69883	9.04922	9.43254	-0.026686	0.3237	0.70702	*
fadL	b2344	fadL_b2344_at	10.7424	10.1899	8.18171	8.31724	-0.55256	-2.56071	-2.42518	5.29252
fbaA	b2925	fba_b2925_at	10.9563	11.2033	11.4774	11.7597	0.24706	0.52112	0.80348	0
fdhE	b3891	fdhE_b3891_at	10.7612	10.4059	10.1962	10.6097	-0.3553	-0.565	-0.15144	73.1965
fdoG	b3894	fdoG_b3894_at	12.3657	12.3778	12.7108	12.7387	0.01216	0.3451	0.373	0
fdoH	b3893	fdoH_b3893_at	11.9991	11.9552	12.236	12.3272	-0.04386	0.23692	0.32814	*
fdx	b2525	fdx_b2525_at	11.6069	11.4876	11.0134	11.0715	-0.11926	-0.59346	-0.53536	9.79004
feaR	b1384	feaR_b1384_at	5.23741	5.33434	5.80928	5.96518	0.09693	0.57187	0.727774	0
fecI	b4293	fecI_b4293_at	9.84878	10.6536	9.97372	10.5012	0.458212	-0.267728	-0.142672	*
feoA	b3408	feoA_b3408_at	9.84878	10.6536	9.97372	10.5012	0.804856	0.124938	0.652376	18.945
fepA	b0584	fepA_b0584_at	10.2693	10.2793	9.72524	9.55648	0.01004	-0.544058	-0.712816	*
ffh	b2610	ffh_b2610_at	11.4679	11.0565	10.5881	10.9567	-0.41138	-0.87986	-0.51124	41.8953
fhuA	b0150	fhuA_b0150_at	9.77797	9.40183	8.61684	8.89428	-0.37614	-1.16113	-0.883684	23.8944
fhuB	b0153	fhuB_b0153_at	9.81274	9.94058	9.53576	9.49914	0.12784	-0.27698	-0.313596	*
fhuC	b0151	fhuC_b0151_at	10.2567	10.0609	9.75803	9.94902	-0.195768	-0.498666	-0.307678	38.2998
fhuF	b4367	fhuF_b4367_at	10.6565	11.3899	10.7477	11.0136	0.73334	0.09112	0.35706	51.3104
fic	b3361	fic_b3361_at	7.84785	8.11359	8.50423	8.64966	0.265734	0.656382	0.801804	0
fieF	b3915	yiiP_b3915_at	9.86876	10.0591	10.155	9.93874	0.190356	0.286262	0.069978	75.5546
fimA	b4314	fimA_b4314_at	11.2542	11.2451	10.9921	11.2061	-0.00912	-0.26212	-0.04814	81.6344
fimB	b4312	fimB_b4312_at	7.60704	7.77156	9.17152	7.64415	0.164522	1.56448	0.037112	97.6278
fimD	b4317	fimD_b4317_at	8.57178	8.5895	8.17828	8.20454	0.017718	-0.393498	-0.367238	*
fis	b3261	fis_b3261_at	13.1756	13.1433	11.5214	11.3096	-0.03234	-1.65426	-1.86606	0
fkpB	b0028	slpA_b0028_at	10.7563	10.033	10.2246	10.589	-0.723294	-0.53164	-0.16728	76.8725
flgE	b1076	flgE_b1076_at	6.93142	7.10605	7.24594	7.0595	0.174624	0.31452	0.128074	59.2795
flhC	b1891	flhC_b1891_at	8.88988	9.14304	8.67713	8.92682	0.253154	-0.212756	0.036934	*
flhD	b1892	flhD_b1892_at	10.6127	10.5782	9.93689	10.3351	-0.03452	-0.675806	-0.27758	58.9261
fliN	b1946	fliN_b1946_at	9.19285	9.24523	8.2394	8.68955	0.052372	-0.95345	-0.503306	*
fliQ	b1949	fliQ_b1949_at	7.8822	7.92646	8.27929	8.43364	0.044252	0.397086	0.551438	0
fliY	b1920	fliY_b1920_at	10.7585	10.7746	11.4828	11.7684	0.01606	0.72424	1.00984	0
flu	b2000	flu_b2000_at	9.34065	9.20221	9.30913	10.0872	-0.138448	-0.031522	0.746514	639.202
fmt	b3288	fmt_b3288_at	11.3833	11.1446	10.8001	10.9563	-0.23872	-0.58324	-0.42702	26.7849
fnr	b1334	fnr_b1334_at	10.5053	10.2273	9.84556	10.1667	-0.278012	-0.659756	-0.33862	48.675
folA	b0048	folA_b0048_at	9.89897	9.46719	8.99936	9.55118	-0.431788	-0.899618	-0.34779	61.3403
folB	b3058	ygiG_b3058_at	9.95479	9.82687	9.56733	9.77321	-0.127922	-0.387454	-0.181576	53.1361
folC	b2315	folC_b2315_at	10.3312	10.2406	9.8867	9.98017	-0.09066	-0.444522	-0.351046	21.0284
folE	b2153	folE_b2153_at	10.4109	10.5746	11.1966	10.8089	0.16366	0.7857	0.39794	49.3522
folP	b3177	folP_b3177_at	10.5821	10.6161	10.1712	10.2665	0.03392	-0.41094	-0.31564	*
folX	b2303	folX_b2303_at	11.342	11.4151	11.4351	11.0946	0.07312	0.09314	-0.24742	365.643
fpr	b3924	fpr_b3924_at	9.08053	9.83882	10.6381	9.89992	0.758296	1.55757	0.819398	47.3927
frdB	b4153	frdB_b4153_at	8.69379	8.66308	8.71366	9.02098	-0.030704	0.019876	0.327192	*
frdC	b4152	frdC_b4152_at	8.23953	8.31378	8.10041	8.28099	0.074258	-0.139112	0.041468	*
frdD	b4151	frdD_b4151_at	8.43886	8.51679	8.49241	8.82992	0.077932	0.05355	0.391056	0
frmB	b0355	yaiM_b0355_at	9.31444	8.97829	8.42377	8.75263	-0.33615	-0.890668	-0.561812	36.9224
frr	b0172	frr_b0172_at	11.0635	11.0331	10.6006	10.5583	-0.03034	-0.4629	-0.5052	0
frsA	b0239	yafA_b0239_at	8.43418	8.57451	8.78536	8.4391	0.140332	0.351182	0.004924	98.5979
fruA	b2167	fruA_b2167_at	9.7829	9.75006	9.40289	9.87569	-0.03284	-0.380012	0.092788	124.417
fruB	b2169	fruB_b2169_at	8.95887	8.99023	8.45855	9.19895	0.031364	-0.500318	0.240084	*
fruK	b2168	fruK_b2168_at	8.87514	8.8699	8.37976	9.16908	-0.005242	-0.495382	0.293938	159.336
ftnB	b1902	yecI_b1902_at	8.48343	8.10185	8.02481	8.06144	-0.381586	-0.458626	-0.421988	7.98864
ftsB	b2748	b2748_at	11.0253	10.7367	10.6144	10.9289	-0.28864	-0.4109	-0.09646	76.5247
ftsK	b0890	ftsK_b0890_at	10.3756	10.2638	10.2441	10.1303	-0.1118	-0.13146	-0.24526	0
ftsL	b0083	ftsL_b0083_at	10.8274	10.3113	10.5014	10.4838	-0.51614	-0.32602	-0.34366	33.4173
ftsQ	b0093	ftsQ_b0093_at	10.9978	10.8101	10.816	11.1088	-0.1877	-0.18188	0.111	159.137
ftsW	b0089	ftsW_b0089_at	9.69803	9.35801	9.08898	9.43538	-0.340026	-0.60905	-0.26265	56.8755
ftsY	b3464	ftsY_b3464_at	11.5424	11.562	11.2808	11.2608	0.01958	-0.26166	-0.28164	*
ftsZ	b0095	ftsZ_b0095_at	11.1324	10.9982	11.222	11.3368	-0.13424	0.08962	0.20436	*
fucK	b2803	fucK_b2803_at	7.15562	7.50379	8.32405	7.56661	0.348172	1.16843	0.410994	64.825
fucR	b2805	fucR_b2805_at	8.38578	8.4224	8.90732	8.78577	0.036618	0.52154	0.399994	23.3052
fucU	b2804	fucU_b2804_at	10.0609	10.5967	10.4438	10.19	0.535766	0.382926	0.129126	75.8988
fumA	b1612	fumA_b1612_at	9.1109	9.28795	9.95579	10.4666	0.177046	0.844884	1.35566	0
fumC	b1611	fumC_b1611_at	7.79133	7.87023	9.07469	9.01569	0.078894	1.28336	1.22436	4.59717
fxsA	b4140	b4140_at	8.79198	8.7344	9.84625	9.76426	-0.057576	1.05427	0.972278	*
gabD	b2661	gabD_b2661_at	7.94338	7.85965	7.75372	8.63273	-0.083728	-0.189658	0.68935	463.47
gadA	b3517	gadA_b3517_at	4.60084	4.74677	5.53766	6.14688	0.145932	0.936822	1.54604	0
gadB	b1493	gadB_b1493_at	4.54243	5.09203	5.57814	6.31096	0.5496	1.03571	1.76853	0
gadC	b1492	xasA_b1492_at	6.43495	6.41583	6.52808	6.77003	-0.01912	0.093134	0.335084	*
gadE	b3512	yhiE_b3512_at	3.9663	4.28688	6.21093	5.88098	0.320582	2.24463	1.91468	14.6994
gadW	b3515	yhiW_b3515_at	5.95764	6.50653	7.72261	7.42431	0.548892	1.76496	1.46667	16.901
gadX	b3516	yhiX_b3516_at	8.15414	8.51497	9.16601	8.934	0.360828	1.01187	0.779858	22.9292
galE	b0759	galE_b0759_at	9.6657	9.65946	9.89678	9.96861	-0.006244	0.231076	0.302906	*
galM	b0756	galM_b0756_at	9.66916	9.70238	10.2765	10.2003	0.033218	0.607322	0.531162	12.5403
galP	b2943	galP_b2943_at	7.62986	7.88515	8.58646	8.64596	0.25529	0.956594	1.0161	0
galR	b2837	galR_b2837_at	8.33015	8.87875	9.07542	8.53978	0.548606	0.745276	0.209632	71.8719
galT	b0758	galT_b0758_at	8.44971	8.41634	8.82451	8.88352	-0.033372	0.380028	0.433808	*
gapA	b1779	gapA_b1779_at	13.4631	13.6017	13.9366	14.0989	0.13864	0.47354	0.63586	0
gapC	b1417	gapC_1_b1417_at	8.59084	8.53718	8.68723	8.5216	-0.010814	0.228862	0.05388	*
garD	b3128	yhaG_b3128_at	8.74884	8.93373	8.5994	8.83117	0.184892	-0.149444	0.082324	*
garR	b3125	yhaE_b3125_at	8.67717	8.8153	9.02931	9.12367	0.138138	0.352148	0.4465	0
gatA	b2094	gatA_b2094_at	10.2692	10.5935	12.3657	13.0898	0.324388	2.09657	2.82065	0
gatB	b2093	gatB_b2093_at	9.70548	10.0883	12.1974	12.8255	0.382844	2.49196	3.12002	0
gatC	b2092	gatC_b2092_at	8.65579	8.45723	10.4786	11.6383	-0.19856	1.8228	2.98249	*
gatD	b2091	gatD_b2091_at	8.10865	8.08326	9.07164	10.0424	-0.02539	0.962988	1.93373	*
gatR	b4498	gatR_2_b2090_f_at	8.82646	9.13961	9.47914	9.74879	0.313154	0.652682	0.922332	0
gatY	b2096	gatY_b2096_at	11.5043	12.3652	13.0388	13.5284	0.86098	1.53458	2.0241	0
gatZ	b2095	gatZ_b2095_at	10.6824	11.4528	12.6747	13.2603	0.77038	1.9923	2.57788	0
gcvH	b2904	gcvH_b2904_at	10.1952	10.4911	11.2945	12.3763	0.29588	1.09932	2.18112	0
gcvP	b2903	gcvP_b2903_at	8.56432	8.51398	8.93182	9.48186	-0.05034	0.367504	0.917548	*
gcvR	b2479	gcvR_b2479_at	8.92221	9.66682	10.2771	9.18066	0.74461	1.3549	0.258448	80.9249
gcvT	b2905	gcvT_b2905_at	9.78936	10.3756	11.0557	12.1808	0.586236	1.26636	2.39146	0
gdhA	b1761	gdhA_b1761_at	9.39975	9.7037	10.5854	9.94701	0.303956	1.18569	0.547266	53.8442
ggt	b3447	ggt_b3447_at	7.92542	7.97659	7.98751	8.17002	0.051174	0.06209	0.244602	0
ghrA	b1033	ycdW_b1033_at	8.84887	8.72762	9.25275	9.30299	-0.121252	0.40388	0.454118	*
ghrB	b3553	yiaE_b3553_at	9.04767	9.45333	10.6807	10.2937	0.405658	1.63303	1.24601	23.6995
gidB	b3740	gidB_b3740_at	9.42748	9.06316	8.22496	8.69336	-0.36432	-1.20252	-0.73412	38.9513
glcB	b2976	glcB_b2976_at	6.93789	7.00898	7.21826	7.57475	0.071098	0.280374	0.636868	0
glcC	b2980	glcC_b2980_at	8.42379	8.51831	9.40072	9.23996	0.094518	0.976932	0.816172	16.4556
glf	b2036	glf_b2036_at	10.377	10.0746	9.47443	9.87289	-0.30235	-0.902526	-0.50407	44.149
glgA	b3429	glgA_b3429_at	9.3199	9.17611	10.1065	10.4856	-0.143786	0.786582	1.16574	*
glgB	b3432	glgB_b3432_at	9.0648	8.89937	10.5611	10.1518	-0.165426	1.49628	1.08704	*
glgC	b3430	glgC_b3430_at	9.32407	9.35001	10.7883	10.76	0.02594	1.46419	1.43597	1.92735
glgS	b3049	glgS_b3049_at	8.38914	8.94959	9.57897	9.74462	0.56045	1.18983	1.35549	0
glgX	b3431	glgX_b3431_at	9.1548	8.9648	10.5532	10.3519	-0.190002	1.39842	1.1971	*
glk	b2388	glk_b2388_at	9.23807	9.05674	9.21586	9.65525	-0.181332	-0.022214	0.417176	330.062
glmM	b3176	mrsA_b3176_at	11.2955	11.2177	10.9423	10.9857	-0.07782	-0.3532	-0.3098	12.2877
glmU	b3730	glmU_b3730_at	11.6759	11.4406	11.3488	11.2241	-0.2353	-0.32706	-0.45182	0
glnA	b3870	glnA_b3870_at	9.67547	9.77535	10.0971	9.98187	0.099878	0.421618	0.306402	27.3271
glnB	b2553	glnB_b2553_at	9.30131	9.51302	9.67326	9.43867	0.211706	0.371948	0.13736	63.0701
glnE	b3053	glnE_b3053_at	8.83152	8.94568	9.41248	8.9889	0.114158	0.580958	0.157378	72.9106
glnG	b3868	glnG_b3868_at	8.99795	8.95391	9.20032	9.21687	-0.044038	0.202366	0.218924	*
glnH	b0811	glnH_b0811_at	9.85485	9.84011	10.7322	10.9978	-0.014738	0.877308	1.14293	*
glnL	b3869	glnL_b3869_at	9.04008	9.03094	9.42927	9.40424	-0.009138	0.389184	0.36416	*
glnP	b0810	glnP_b0810_at	8.72331	8.55773	9.17469	9.3941	-0.165584	0.45138	0.670788	*
glnS	b0680	glnS_b0680_at	11.2242	11.0398	10.5184	10.7929	-0.18438	-0.70578	-0.43126	38.896
glnV	b0665	glnV_b0665_s_at	11.586	10.998	11.0136	11.6939	-0.588	-0.57234	0.10796	118.361
glnW	b0668	glnW_b0668_s_at	12.637	11.5399	11.7399	12.5078	-1.09712	-0.89704	-0.12916	88.2274
glnX	b0664	glnX_b0664_s_at	11.7949	11.1956	11.2299	11.8307	-0.59924	-0.56498	0.0358	105.974
gloA	b1651	gloA_b1651_at	10.8325	11.1327	11.569	11.2805	0.30022	0.7365	0.44808	39.1609
gloB	b0212	gloB_b0212_at	7.29584	7.63418	8.43714	7.90671	0.338344	1.1413	0.610872	46.4759
glpA	b2241	glpA_b2241_at	8.05881	8.04701	8.2551	9.08804	-0.0118	0.196294	1.02923	*
glpD	b3426	glpD_b3426_at	8.33686	9.03777	11.8307	12.0157	0.700916	3.49384	3.67888	0
glpE	b3425	glpE_b3425_at	9.5971	9.63679	10.2678	9.85142	0.039696	0.670656	0.254326	62.078
glpF	b3927	glpF_b3927_at	10.0463	10.3414	12.243	13.3421	0.295064	2.19668	3.29578	0
glpK	b3926	glpK_b3926_at	9.01081	9.25322	10.8682	12.5237	0.242412	1.85739	3.51291	0
glpQ	b2239	glpQ_b2239_at	7.66599	8.16585	8.58566	10.1211	0.499856	0.919674	2.45516	0
glpT	b2240	glpT_b2240_at	8.92148	9.22968	9.50398	11.2174	0.308194	0.5825	2.29594	0
glpX	b3925	glpX_b3925_at	9.48802	9.45854	9.3721	9.86985	-0.029474	-0.115918	0.381828	429.395
gltA	b0720	gltA_b0720_at	10.7656	11.1056	13.094	12.8521	0.34	2.32846	2.08658	10.388
gltB	b3212	gltB_b3212_at	8.83022	8.8276	10.5294	10.5222	-0.002614	1.69918	1.69202	*
gltD	b3213	gltD_b3213_at	9.55949	9.78084	10.4277	10.6129	0.221354	0.86819	1.05339	0
gltP	b4077	gltP_b4077_at	9.77399	9.91286	10.2006	9.6771	0.138866	0.426632	-0.096892	122.711
gltT	b3969	gltT_b3969_s_at	13.6585	13.2242	12.7795	13.6402	-0.43436	-0.87898	-0.01832	97.9158
gltU	b3757	gltU_b3757_s_at	13.7167	13.2784	12.8402	13.7071	-0.43834	-0.87656	-0.00962	98.9025
gltV	b4008	gltV_b4008_s_at	13.592	13.1292	12.7111	13.5618	-0.46278	-0.8809	-0.03018	96.574
gltW	b2590	gltW_b2590_s_at	13.6466	13.2082	12.7577	13.6214	-0.43836	-0.88888	-0.02518	97.1672
gltX	b2400	gltX_b2400_at	11.2351	11.3381	10.7491	10.8023	0.10302	-0.486	-0.4328	*
glvC	b3682	glvC_b3683_at	8.69013	8.62676	7.98762	8.37026	-0.063372	-0.702514	-0.319868	54.4681
glyA	b2551	glyA_b2551_at	10.0165	10.1782	10.5864	10.4565	0.161774	0.569894	0.440054	22.7832
glyT	b3978	glyT_b3978_at	13.4282	13.2647	12.8862	13.3795	-0.16348	-0.54202	-0.04868	91.0188
glyV	b4163	glyV_b4163_s_at	11.3645	10.6308	10.7689	11.4601	-0.73366	-0.59562	0.0956	113.031
glyX	b4164	glyX_b4164_s_at	11.9658	11.5079	11.4291	12.0252	-0.45796	-0.53672	0.05936	111.06
glyY	b4165	glyY_b4165_s_at	11.726	10.8082	10.9641	11.7252	-0.91776	-0.76188	-0.0008	99.9128
gmk	b3648	gmk_b3648_at	11.3678	11.2378	11.1138	10.9484	-0.12996	-0.25396	-0.4194	0
gmr	b1285	yciR_b1285_at	6.47788	6.32395	6.67247	6.88924	-0.153932	0.194592	0.411362	*
gnd	b2029	gnd_b2029_at	12.4244	12.4303	12.654	12.848	0.00592	0.2296	0.42356	0
gntT	b3415	gntT_b3415_at	10.1185	10.2197	9.88037	10.3064	0.101282	-0.238084	0.187962	*
gntU	b3435	gntU_2_b3435_at	8.99857	9.33847	9.00104	9.0726	0.339906	0.002474	0.074034	78.2193
gntX	b3413	yhgH_b3413_at	10.8619	10.9963	11.241	11.7147	0.13446	0.37912	0.85284	0
gor	b3500	gor_b3500_at	10.3773	10.4947	10.6882	10.5512	0.11742	0.31084	0.17384	44.0741
gph	b3385	gph_b3385_at	10.3894	10.4359	10.8831	10.6193	0.04642	0.49368	0.22984	53.4435
gpmA	b0755	gpmA_b0755_at	11.6577	11.8617	12.1252	12.148	0.204	0.46742	0.49024	0
gpsA	b3608	gpsA_b3608_at	11.6085	11.6608	11.7523	11.9542	0.05234	0.14386	0.34572	0
gpt	b0238	gpt_b0238_at	10.7944	10.2211	9.99154	10.4377	-0.57332	-0.802862	-0.35674	55.5665
greA	b3181	greA_b3181_at	11.1669	10.6081	8.97249	9.80906	-0.55878	-2.19443	-1.35786	38.1224
groL	b4143	mopA_b4143_at	11.8002	12.0488	12.3098	12.9846	0.2486	0.5096	1.1844	0
groS	b4142	mopB_b4142_at	13.9351	13.9639	14.2906	14.6104	0.02874	0.3555	0.67524	0
grpE	b2614	grpE_b2614_at	11.6694	11.7674	12.125	12.5939	0.098	0.45554	0.92452	0
grxA	b0849	grxA_b0849_at	8.98726	9.57317	9.38243	8.84559	0.585916	0.39517	-0.141666	124.179
grxB	b1064	grxB_b1064_at	9.05337	8.93374	9.80205	9.79832	-0.119636	0.748682	0.744952	*
gshA	b2688	gshA_b2688_at	11.1665	11.3217	11.3436	11.5581	0.15518	0.17708	0.39166	0
gshB	b2947	gshB_b2947_at	10.4802	10.5594	10.8305	10.7764	0.07918	0.3503	0.29618	15.4496
gsiC	b0831	b0831_at	7.25278	7.22987	8.08515	7.63326	-0.022914	0.832372	0.380476	*
gsk	b0477	gsk_b0477_at	9.44179	9.04239	8.17761	8.62213	-0.399406	-1.26418	-0.819664	35.1626
gssA	b2988	gsp_b2988_at	8.35814	8.13022	8.69934	8.89891	-0.227926	0.341198	0.540768	*
gst	b1635	gst_b1635_at	7.87064	8.23526	8.77256	8.16364	0.364628	0.90192	0.293004	67.5133
guaB	b2508	guaB_b2508_at	11.9083	11.7182	11.1675	11.8041	-0.1901	-0.74076	-0.10414	85.9415
guaC	b0104	guaC_b0104_at	10.8207	10.6987	10.0102	10.0324	-0.122	-0.810546	-0.788284	2.74654
gudD	b2787	ygcX_b2787_at	8.95834	8.94192	8.57065	8.86499	-0.01642	-0.387694	-0.09335	75.9217
gyrA	b2231	gyrA_b2231_at	10.625	10.82	10.4075	10.1817	0.19502	-0.21754	-0.443314	*
gyrB	b3699	gyrB_b3699_at	9.74184	9.80221	9.56642	9.5454	0.060372	-0.17542	-0.196446	*
hchA	b1967	yedU_b1967_at	8.81324	9.20615	10.5878	10.1146	0.39291	1.7746	1.30139	26.6657
hdeA	b3510	hdeA_b3510_at	8.5943	8.88083	10.4699	11.8591	0.286526	1.8756	3.2648	0
hdeB	b3509	hdeB_b3509_at	7.3853	7.93241	9.5026	10.8521	0.547112	2.11731	3.46676	0
hdeD	b3511	hdeD_b3511_at	6.47731	6.84729	7.61155	8.04913	0.369982	1.13424	1.57182	0
hdfR	b3763	yifA_b3762_at	9.04461	9.74718	10.3456	9.40238	0.702572	1.30099	0.357766	*
hdfR	b3762	pssR_b3763_at	7.88459	8.45261	9.14556	8.32266	0.568026	1.26098	0.438078	72.5004
hdhA	b1619	hdhA_b1619_at	10.5199	10.6132	11.7797	11.8218	0.09336	1.2598	1.3019	0
hemA	b1210	hemA_b1210_at	9.22138	8.48011	8.68607	8.73258	-0.741274	-0.535306	-0.4888	34.0595
hemC	b3805	hemC_b3805_at	10.3366	10.4257	10.5402	10.2613	0.08914	0.20364	-0.07528	136.967
hemD	b3804	hemD_b3804_at	10.6613	10.5555	10.9528	10.7198	-0.10584	0.29144	0.05848	*
hemF	b2436	hemF_b2436_at	8.70039	8.70471	8.99213	9.10222	0.00432	0.291738	0.401828	0
hemG	b3850	hemG_b3850_at	10.0437	10.3635	10.6104	10.3164	0.319784	0.566724	0.272764	51.87
hemX	b3803	hemX_b3803_at	10.1502	10.0065	10.5029	10.2311	-0.143708	0.35276	0.08092	*
hemY	b3802	hemY_b3802_at	10.6708	10.7412	10.4112	10.0329	0.07036	-0.25964	-0.637858	*
hepA	b0059	hepA_b0059_at	10.9169	10.7191	8.76295	9.61278	-0.19776	-2.15393	-1.3041	39.455
hflD	b1132	ycfC_b1132_at	10.4136	9.98774	9.30548	9.98155	-0.42586	-1.10812	-0.432046	61.0108
hflX	b4173	hflX_b4173_at	11.6095	11.4908	11.656	11.944	-0.1187	0.04658	0.33454	*
hha	b0460	hha_b0460_at	10.4474	10.5911	10.6778	10.3119	0.14366	0.23044	-0.13554	158.818
hinT	b1103	ycfF_b1103_at	9.6731	9.67714	10.3835	9.93023	0.004036	0.71042	0.257128	63.8062
hipB	b1508	hipB_b1508_at	8.58783	9.40852	9.30494	8.71836	0.820698	0.71711	0.13053	84.0952
hisB	b2022	hisB_b2022_at	9.04852	8.96429	9.37432	8.97391	-0.084232	0.325794	-0.074608	*
hisF	b2025	hisF_b2025_at	9.44045	9.43209	9.84936	9.55194	-0.008364	0.408908	0.111486	*
hisG	b2019	hisG_b2019_at	9.85732	9.79911	9.7949	9.36807	-0.05821	-0.062414	-0.489244	0
hisI	b2026	hisI_b2026_at	9.04486	8.97434	9.30133	9.16142	-0.07052	0.256472	0.116556	*
hisJ	b2309	hisJ_b2309_at	9.29567	9.30703	9.98255	9.34327	0.011356	0.68688	0.047596	93.0707
hisL	b2018	hisL_b2018_at	8.4031	10.68	10.2961	9.18241	2.27694	1.89299	0.779312	65.7737
hisQ	b2308	hisQ_b2308_at	7.9774	7.9368	8.39693	8.10255	-0.040598	0.41953	0.125154	*
hisS	b2514	hisS_b2514_at	11.9234	11.5822	11.246	11.4491	-0.34116	-0.6774	-0.47426	29.9882
holB	b1099	holB_b1099_at	9.11535	8.5988	8.31594	8.56672	-0.516552	-0.79941	-0.548634	31.3701
holD	b4372	holD_b4372_at	10.6337	10.1973	10.0306	10.5136	-0.43636	-0.60311	-0.1201	80.0866
holE	b1842	holE_b1842_at	9.59296	9.04821	9.40649	9.71072	-0.544744	-0.186462	0.11776	121.617
hpf	b3203	yhbH_b3203_at	11.3384	11.333	12.2273	11.7061	-0.00542	0.88882	0.36762	*
hpt	b0125	hpt_b0125_at	11.1734	11.1866	10.5069	10.5931	0.01312	-0.66654	-0.58038	*
hrpB	b0148	hrpB_b0148_at	9.63641	9.52926	9.43864	9.7327	-0.107152	-0.197764	0.096292	148.69
hscA	b2526	hscA_b2526_at	11.8825	11.6906	11.2375	11.3681	-0.19194	-0.64506	-0.51444	20.2493
hscB	b2527	yfhE_b2527_at	11.465	11.2123	10.5241	10.8232	-0.25274	-0.94094	-0.64184	31.7874
hsdM	b4349	hsdM_b4349_at	10.2381	10.1762	9.83612	10.1577	-0.06188	-0.402002	-0.08044	79.9901
hslJ	b1379	hslJ_b1379_at	9.13426	9.17312	10.0519	9.59126	0.038858	0.917656	0.457	50.1992
hslO	b3401	yrfI_b3401_at	10.8188	10.8029	10.2444	11.3903	-0.01586	-0.57437	0.57156	199.511
hslR	b3400	yrfH_b3400_at	12.0553	11.7393	11.5886	12.4589	-0.31598	-0.46674	0.40354	186.459
hslU	b3931	hslU_b3931_at	11.6955	11.5582	11.6484	12.691	-0.1373	-0.04708	0.99544	825.011
hslV	b3932	hslV_b3932_at	12.5709	12.3433	12.9325	13.5802	-0.2276	0.3616	1.00928	*
htpG	b0473	htpG_b0473_at	10.5236	10.821	11.154	11.6663	0.29742	0.63038	1.14272	0
htrG	b3055	ygiM_b3055_at	10.203	10.2756	11.0882	10.4072	0.07252	0.88516	0.2042	76.9307
hupA	b4000	hupA_b4000_at	13.6221	13.6384	13.9296	13.9148	0.01624	0.30744	0.29266	4.80744
hybG	b2990	hybG_b2990_at	8.76782	9.0499	9.11171	9.21843	0.282074	0.343888	0.450604	0
hycH	b2718	hycH_b2718_at	9.28617	9.26116	8.89096	8.86742	-0.025008	-0.39521	-0.41875	0
ibpA	b3687	ibpA_b3687_at	10.779	10.2542	11.8899	11.5391	-0.52484	1.11092	0.76006	*
ibpB	b3686	ibpB_b3686_at	9.52061	8.73432	10.4428	10.8231	-0.78629	0.922172	1.30253	*
icd	b1136	icdA_b1136_at	11.7087	11.8088	12.6211	12.6622	0.1001	0.91236	0.95348	0
idi	b2889	b2889_at	8.0589	8.29384	8.52121	8.69876	0.234942	0.462308	0.639864	0
idnR	b4264	idnR_b4264_at	8.34774	8.73053	9.17422	8.81147	0.382782	0.826476	0.463722	43.8917
ileT	b3852	ileT_b3852_s_at	12.947	12.6784	12.2331	12.9801	-0.26854	-0.71386	0.03314	104.642
ileU	b3277	ileU_b3277_s_at	12.8808	12.6141	12.1243	12.8632	-0.26668	-0.75654	-0.01758	97.6763
ileX	b3069	ileX_b3069_f_at	8.26404	8.17909	7.8893	8.2999	-0.084952	-0.374746	0.035852	109.567
ilvB	b3671	ilvB_b3671_at	9.95696	9.82952	9.25662	9.48683	-0.127438	-0.700336	-0.470124	32.8717
ilvC	b3774	ilvC_b3774_at	6.9728	7.35471	8.68914	7.56688	0.381906	1.71634	0.59408	65.3869
ilvE	b3770	ilvE_b3770_at	11.0926	11.3921	11.4487	11.2033	0.29944	0.3561	0.11068	68.9188
ilvG	b3767	ilvG_1_b3767_at	9.55488	9.0884	8.84439	8.63406	-0.466482	-0.71049	-0.920828	0
ilvM	b3769	ilvM_b3769_at	8.7829	9.04567	9.47342	8.75597	0.26277	0.690518	-0.02693	103.9
ilvN	b3670	ilvN_b3670_at	8.40806	8.56632	7.40466	7.48985	0.15826	-1.0034	-0.918202	*
infA	b0884	infA_b0884_at	11.9366	11.619	10.5067	11.0997	-0.3176	-1.42989	-0.83692	41.4696
infB	b3168	infB_b3168_at	12.0299	12.0955	10.6815	11.1631	0.06562	-1.34838	-0.86674	*
infC	b1718	infC_b1718_at	14.0249	13.9788	13.5148	13.5617	-0.04608	-0.51002	-0.46316	9.18787
insC	b4272	yi21_5_b3044_s_at	11.5815	11.9335	12.3329	11.9519	0.35198	0.75136	0.37034	50.7107
insD	b4273	yi22_1_b0361_s_at	11.3427	11.3947	11.9377	11.6229	0.05198	0.59502	0.28022	52.9058
insG	b4278	yi41_b4278_at	8.12327	8.58596	8.84774	8.39914	0.462684	0.724472	0.275872	61.921
insH-1,2,3	b3505	trs5_8_b2192_s_at	13.1278	13.3282	13.0241	12.7919	0.20034	-0.1037	-0.33596	*
insH-5	b3505	trs5_5_b1370_at	9.87624	10.4135	9.64475	9.40107	0.537276	-0.231496	-0.475178	*
insI	b4284	tra8_3_b4284_s_at	8.32436	9.00481	9.81303	9.11109	0.680454	1.48867	0.78673	47.1522
insL	b2394	yi81_1_b0016_s_at	10.7388	10.598	9.93283	11.1356	-0.14074	-0.805954	0.3968	149.234
insN	b4587	yi91a_b0255_at	9.04882	9.2786	9.27029	9.03288	-0.123734	-0.779872	-0.594198	23.8083
intA	b2622	intA_b2622_at	7.72092	8.53374	9.29873	8.08598	0.81282	1.57781	0.365062	76.8627
intD	b0537	intD_b0537_at	8.44751	8.76178	8.79284	8.35116	0.314272	0.345328	-0.096356	127.903
intF	b0281	intF_b0281_at	8.40863	8.85128	8.96341	8.36805	0.442648	0.554782	-0.04058	107.315
intR	b1345	b1345_at	10.2838	9.94151	8.92332	9.4398	-0.342286	-1.36048	-0.843998	37.9632
intZ	b2442	b2442_at	8.14194	8.28159	8.72241	8.42026	0.13965	0.580462	0.278316	52.0527
iscA	b2528	yfhF_b2528_at	12.6723	12.6435	12.2977	12.2424	-0.02888	-0.37464	-0.42994	0
iscR	b2531	b2531_at	12.0217	11.8733	11.7945	11.7699	-0.14842	-0.22716	-0.2518	0
iscS	b2530	yfhO_b2530_at	12.4578	12.3252	11.9423	12.0554	-0.13258	-0.51548	-0.40238	21.9407
iscU	b2529	b2529_at	12.1917	12.2991	11.9305	11.8209	0.10738	-0.26126	-0.37086	*
ispD	b2747	ygbP_b2747_at	11.1854	10.9679	10.7524	10.9818	-0.21754	-0.43302	-0.20366	52.9675
ispE	b1208	ychB_b1208_at	11.7268	11.3313	10.5822	11.4947	-0.39548	-1.14456	-0.23208	79.7232
ispF	b2746	ygbB_b2746_at	11.0361	10.7305	10.6171	11.0153	-0.30558	-0.41896	-0.02082	95.0306
ispG	b2515	gcpE_b2515_at	11.2465	10.7583	10.6936	11.0063	-0.48824	-0.55296	-0.24024	56.5538
ispU	b0174	yaeS_b0174_at	10.6463	9.97321	9.41384	10.0821	-0.673088	-1.23246	-0.564178	54.2233
ivbL	b3672	ivbL_b3672_at	11.0592	10.7249	10.2389	10.3437	-0.3343	-0.820364	-0.715516	12.7807
ivy	b0220	ykfE_b0220_at	9.32147	9.6289	11.351	11.6464	0.307428	2.02951	2.32497	0
katE	b1732	katE_b1732_at	8.24613	8.19601	8.25151	8.6384	-0.050114	0.005378	0.392276	*
katG	b3942	katG_b3942_at	9.91504	10.1244	10.3823	10.387	0.209356	0.467222	0.471982	0
kbl	b3617	kbl_b3617_at	11.1545	11.2923	11.6933	11.554	0.13784	0.53886	0.39954	25.8546
kch	b1250	kch_b1250_at	8.41146	8.66395	9.42103	8.95091	0.252488	1.00957	0.539454	46.5659
kdgR	b1827	b1827_at	9.6577	9.4779	9.43466	9.60253	-0.1798	-0.223042	-0.05517	75.2647
kdpC	b0696	kdpC_b0696_at	9.11386	9.02468	8.68593	8.64447	-0.089178	-0.427928	-0.469388	0
kdsB	b0918	kdsB_b0918_at	9.77431	9.69278	9.62028	9.36023	-0.081528	-0.154024	-0.414078	0
kefB	b3350	kefB_b3350_at	8.65468	8.68098	9.58422	9.15545	0.026302	0.929544	0.500774	46.1269
kgtP	b2587	kgtP_b2587_at	11.0117	11.3115	11.7757	11.6659	0.29986	0.76408	0.65424	14.3755
lamB	b4036	lamB_b4036_at	13.0189	13.3106	13.7135	13.5775	0.29166	0.69458	0.55856	19.5831
ldcA	b1192	b1192_at	9.03431	9.15126	8.72752	8.60978	0.116944	-0.306794	-0.424534	*
ldcC	b0186	ldcC_b0186_at	8.44338	8.38697	8.71049	9.22043	-0.056414	0.267104	0.777046	*
ldhA	b1380	ldhA_b1380_at	10.7808	10.9894	11.9005	11.4826	0.20858	1.1197	0.7018	37.3225
lepA	b2569	lepA_b2569_at	11.4788	11.063	9.99128	10.5564	-0.41578	-1.48748	-0.92238	37.9905
lepB	b2568	lepB_b2568_at	11.1038	10.9638	10.3043	10.6897	-0.13994	-0.79942	-0.41404	48.2075
leuW	b0672	leuW_b0672_at	12.5207	11.8186	11.8568	12.4087	-0.70208	-0.66392	-0.11198	84.0503
ligA	b2411	lig_b2411_at	10.1109	10.0952	9.37721	9.62854	-0.01566	-0.733686	-0.482358	34.2555
livJ	b3460	livJ_b3460_at	9.33975	9.63692	9.94304	9.43887	0.297174	0.603292	0.099118	83.5705
lldD	b3605	lldD_b3605_at	10.1139	10.5172	12.3355	13.0597	0.403302	2.22164	2.94584	0
lldP	b3603	lldP_b3603_at	9.43614	9.80772	11.363	12.1964	0.371578	1.92684	2.76022	0
lldR	b3604	lldR_b3604_at	9.67791	9.98346	11.9845	12.7681	0.305548	2.30657	3.09015	0
lolA	b0891	lolA_b0891_at	8.19112	8.25716	8.61772	8.27227	-0.23528	0.2631	0.19374	*
lon	b0439	lon_b0439_at	11.1763	11.0735	11.2832	12.0369	-0.10278	0.10686	0.86054	*
lplA	b4386	lplA_b4386_at	8.19112	8.25716	8.61772	8.27227	0.066032	0.426594	0.081142	80.9791
lplT	b2835	ygeD_b2835_at	8.55846	8.64063	8.2172	8.58023	0.082176	-0.341256	0.02177	*
lpxA	b0181	lpxA_b0181_at	10.9193	10.8124	10.2448	10.3119	-0.10688	-0.674484	-0.607458	9.93737
lpxB	b0182	lpxB_b0182_at	10.5858	10.3269	10.0812	10.156	-0.25896	-0.504588	-0.429862	14.8093
lpxD	b0179	lpxD_b0179_at	11.8108	11.5621	10.7251	11.1024	-0.2487	-1.0857	-0.70844	34.7481
lpxK	b0915	ycaH_b0915_at	9.21539	9.1276	8.72492	8.79351	-0.087784	-0.490468	-0.42188	13.9842
lrp	b0889	lrp_b0889_at	9.83947	9.87929	10.8528	10.4075	0.039824	1.01329	0.568054	43.9399
luxS	b2687	ygaG_b2687_at	10.0962	10.2196	10.4932	10.7172	0.123444	0.397038	0.621026	0
lysP	b2156	lysP_b2156_at	9.74905	9.63823	8.18537	8.15604	-0.11082	-1.56369	-1.59301	0
lysQ	b0749	lysQ_b0749_s_at	13.9906	13.5251	13.3178	14.1401	-0.46548	-0.67284	0.14952	122.222
lysS	b2890	lysS_b2890_at	13.9945	13.49	13.292	14.1352	0.15664	-0.3945	-0.45742	*
lysT	b0743	lysT_b0743_s_at	9.83428	9.88321	10.5124	10.7385	-0.50444	-0.70248	0.14074	120.035
lysU	b4129	lysU_b4129_at	13.803	13.3781	13.1114	13.9762	0.048936	0.678144	0.904184	0
lysW	b0745	lysW_b0745_s_at	14.0949	13.6432	13.4522	14.2629	-0.42488	-0.6916	0.1732	125.043
lysY	b0747	lysY_b0747_s_at	13.9138	13.3851	13.1768	14.0537	-0.45174	-0.64274	0.168	126.138
lysZ	b0748	lysZ_b0748_s_at	10.1365	9.40947	9.11663	9.87893	-0.52864	-0.73694	0.13992	118.987
maa	b0459	ylaD_b0459_at	13.083	13.3003	13.5819	13.5625	-0.727006	-1.01985	-0.25755	74.7463
malE	b4034	malE_b4034_at	12.9244	13.3438	13.6998	13.5019	0.21732	0.49898	0.4795	3.90396
malK	b4035	malK_b4035_at	12.1809	12.4413	13.4186	12.7385	0.41942	0.77538	0.57746	25.5255
malP	b3417	malP_b3417_at	11.5086	11.7294	12.7248	12.0139	0.26036	1.23766	0.55758	54.9489
malQ	b3416	malQ_b3416_at	8.45052	8.76252	9.14079	8.78529	0.22086	1.21622	0.50532	58.4516
malS	b3571	malS_b3571_at	8.45052	8.76252	9.14079	8.78529	0.311996	0.69027	0.334772	51.5013
malT	b3418	malT_b3418_at	9.86016	9.90965	9.66678	10.1885	0.049496	-0.193372	0.328344	*
manX	b1817	manX_b1817_at	11.49	11.9609	12.3877	12.8639	0.47082	0.89764	1.3739	0
manY	b1818	manY_b1818_at	10.9505	11.2344	11.7352	12.5346	0.2839	0.78468	1.58404	0
manZ	b1819	manZ_b1819_at	9.34577	9.45038	9.9328	10.7419	0.104608	0.587032	1.39615	0
map	b0168	map_b0168_at	11.068	10.9992	10.5835	10.7428	-0.06882	-0.48456	-0.3252	32.8876
marA	b1531	marA_b1531_at	10.0954	10.7374	11.5482	11.2419	0.642018	1.45276	1.14652	21.0799
marB	b1532	marB_b1532_at	8.60524	8.78636	9.32515	9.12084	0.181118	0.719908	0.515594	28.3806
marR	b1530	marR_b1530_at	10.7232	11.3293	11.915	11.5856	0.60614	1.19178	0.8624	27.6377
matA	b0294	ykgK_b0294_at	6.55133	6.59378	7.04507	6.93358	0.042454	0.493744	0.382248	22.5817
mazG	b2781	mazG_b2781_at	8.17561	8.85491	9.2432	9.08603	-0.041292	0.757478	0.36968	*
mcrB	b4346	mcrB_b4346_at	4.9674	5.52317	6.01773	5.88725	0.679302	1.0676	0.910422	14.7224
mcrC	b4345	mcrC_b4345_at	10.0109	10.205	10.6104	10.6398	0.555772	1.05033	0.919844	12.4233
mdaB	b3028	mdaB_b3028_at	11.9449	12.0701	12.3483	12.63	0.19414	0.59948	0.6289	0
mdh	b3236	mdh_b3236_at	9.22316	8.98058	8.44447	8.80148	0.12524	0.40342	0.68516	0
mdlA	b0448	mdlA_b0448_at	7.98331	7.61052	7.12051	7.45386	-0.242574	-0.77869	-0.421678	45.8478
mdoC	b1047	ymdD_b1047_at	10.1169	10.0408	9.70225	9.92172	-0.372788	-0.862796	-0.529442	38.6365
mdoH	b1049	mdoH_b1049_at	7.74966	7.66843	7.29299	7.46876	-0.076104	-0.414608	-0.195142	52.9334
mdtB	b2075	yegN_b2075_at	7.96378	7.84941	7.76755	7.50306	-0.081228	-0.456664	-0.280894	38.49
mdtK	b1663	ydhE_b1663_at	7.96378	7.84941	7.76755	7.50306	-0.114368	-0.196228	-0.460714	0
mdtQ	b2138	yohG_b2138_at	8.67409	8.60598	8.84771	9.76615	-0.068114	0.173618	1.09206	*
menA	b3930	menA_b3930_at	10.0542	10.1125	9.80996	10.1716	0.058264	-0.244244	0.11736	*
menB	b2262	menB_b2262_at	10.0651	10.0117	9.66152	9.8776	-0.053388	-0.403538	-0.18746	53.5459
menC	b2261	menC_b2261_at	10.3669	10.488	9.98781	10.0362	0.12114	-0.379088	-0.330696	*
menD	b2264	menD_b2264_at	9.15837	9.09818	8.87914	9.07093	-0.060186	-0.279234	-0.087438	68.6865
menE	b2260	menE_b2260_at	9.08455	9.0975	8.47018	8.69205	0.01295	-0.614376	-0.3925	*
mepA	b2328	mepA_b2328_at	8.3662	7.87089	8.35128	8.34326	-0.49531	-0.014912	-0.022932	95.3702
metB	b3939	metB_b3939_at	10.3648	10.1527	10.0874	9.79502	-0.21216	-0.27743	-0.569802	0
metG	b2114	metG_b2114_at	10.301	10.2568	10.0299	10.0229	-0.0442	-0.271058	-0.278134	0
metH	b4019	metH_b4019_at	8.26101	8.33659	8.6269	8.41514	0.075578	0.365894	0.154128	57.8763
metI	b0198	yaeE_b0198_at	10.0036	9.9233	9.32555	9.40251	-0.080324	-0.678072	-0.601112	11.3498
metJ	b3938	metJ_b3938_at	10.8747	11.0284	10.5464	10.4577	0.1537	-0.32832	-0.41704	*
metK	b2942	metK_b2942_at	10.3427	10.4197	9.58301	9.63143	0.07702	-0.759668	-0.71125	*
metN	b0199	abc_b0199_at	9.92566	9.70267	8.92208	9.19239	-0.22299	-1.00358	-0.73327	26.9347
metQ	b0197	yaeC_b0197_at	10.0144	10.099	10.2774	9.65424	0.08459	0.262934	-0.360204	236.994
metV	b2816	metV_b2816_s_at	12.4381	11.9624	11.7006	12.3655	-0.47568	-0.73746	-0.07254	90.1635
metW	b2815	metW_b2815_s_at	12.6214	12.0597	11.8356	12.561	-0.56172	-0.78574	-0.06036	92.3181
metY	b3171	metY_b3171_f_at	12.6128	12.0438	11.8595	12.5257	-0.56896	-0.75328	-0.08702	88.4479
metZ	b2814	metZ_b2814_s_at	12.676	12.0689	11.8732	12.606	-0.60708	-0.80276	-0.06998	91.2826
mfd	b1114	mfd_b1114_at	8.82468	8.71384	8.9244	9.26836	-0.110846	0.099712	0.44368	*
mglA	b2149	mglA_b2149_at	8.40042	8.89023	8.90589	9.6388	0.48981	0.505464	1.23838	0
mglB	b2150	mglB_b2150_at	9.36003	9.69599	9.63739	10.876	0.335962	0.277362	1.51597	0
mgrA	b3001	b3001_at	8.15206	8.21958	8.26317	8.41823	0.067516	0.11111	0.266164	0
mhpR	b0346	mhpR_b0346_at	8.88421	8.50102	9.2335	9.19161	-0.383186	0.349292	0.307402	*
miaA	b4171	miaA_b4171_at	13.4897	13.3742	13.7367	13.7661	-0.11552	0.247	0.27638	*
miaB	b0661	yleA_b0661_at	10.1435	9.9547	9.41491	9.77038	-0.188842	-0.728634	-0.37316	48.7864
minC	b1176	minC_b1176_at	11.3945	11.58	11.6704	11.4439	0.18552	0.27588	0.0494	82.0937
mioC	b3742	mioC_b3742_at	11.0643	10.6516	10.7104	10.9695	-0.41268	-0.35388	-0.09484	77.0185
mipA	b1782	yeaF_b1782_at	12.6549	12.5744	12.1004	12.171	-0.08048	-0.55448	-0.4839	12.729
mltC	b2963	mltC_b2963_at	9.68594	9.73741	10.2959	10.0735	0.051472	0.609944	0.387598	36.4535
mltD	b0211	dniR_b0211_at	10.3534	9.57629	8.53477	8.96955	-0.777106	-1.81863	-1.38385	23.9066
mnmA	b1133	ycfB_b1133_at	10.9201	10.5106	9.94785	10.5496	-0.40952	-0.972248	-0.37048	61.8945
mnmG	b3741	gidA_b3741_at	10.0832	9.95746	9.32233	9.75749	-0.125742	-0.760868	-0.325706	57.1928
moaB	b0782	moaB_b0782_at	10.2595	10.2143	11.0675	10.6837	-0.04512	0.80808	0.42428	*
moaC	b0783	moaC_b0783_at	11.0439	10.948	11.4367	11.1865	-0.0959	0.39276	0.1426	*
moaD	b0784	moaD_b0784_at	11.276	11.3479	11.6504	11.4186	0.07188	0.37446	0.14258	61.9238
mobA	b3857	mobA_b3857_at	7.97315	8.41303	8.62146	8.09563	0.439874	0.648302	0.122474	81.1085
mpaA	b1326	ycjI_b1326_at	6.67529	7.05231	7.20816	6.98476	0.377018	0.532874	0.309476	41.9232
mqo	b2210	yojH_b2210_at	9.80461	9.89494	11.034	11.1117	0.090326	1.22943	1.30705	0
mqsR	b3022	b3022_at	7.61978	8.18221	8.4402	7.34071	0.562428	0.820426	-0.279072	134.015
mrcA	b3396	mrcA_b3396_at	9.67379	9.61787	9.05882	9.3521	-0.055922	-0.614976	-0.32169	47.6906
mrdA	b0635	mrdA_b0635_at	9.51646	9.29684	8.39553	8.77767	-0.21962	-1.12093	-0.738792	34.0912
mreC	b3250	mreC_b3250_at	9.97408	9.84205	9.53292	9.76974	-0.132028	-0.441154	-0.204334	53.6819
mrp	b2113	mrp_b2113_at	10.916	10.8836	10.6881	10.75	-0.03242	-0.22792	-0.16596	27.185
msbA	b0914	msbA_b0914_at	9.85399	9.55357	8.79836	9.04965	-0.30042	-1.05562	-0.804334	23.8049
mscL	b3291	mscL_b3291_at	11.4254	11.5107	12.1053	12.0165	0.08526	0.67988	0.59108	13.0611
mscS	b2924	yggB_b2924_at	9.98335	10.0757	10.9435	10.4103	0.092328	0.960126	0.426926	55.5344
msrA	b4219	msrA_b4219_at	8.26402	8.55193	9.49901	8.88222	0.287914	1.23499	0.618206	49.9426
msrB	b1778	yeaA_b1778_at	11.3432	11.694	12.0206	11.8051	0.35082	0.67744	0.46198	31.805
msyB	b1051	msyB_b1051_at	9.04525	9.40735	10.4454	11.2694	0.362106	1.40011	2.22415	0
mtfA	b1976	b1976_at	7.46642	7.42916	7.79648	8.32346	-0.037254	0.33006	0.85704	*
mtgA	b3208	mtgA_b3208_at	8.21745	8.34721	8.9746	8.90776	0.129756	0.757146	0.69031	8.82736
mtlA	b3599	mtlA_b3599_at	9.1307	9.35727	9.607	9.54573	0.226572	0.476302	0.41503	12.8641
mtlD	b3600	mtlD_b3600_at	9.54444	9.13311	9.48773	9.64727	-0.411332	-0.056704	0.102836	125.001
mtr	b3161	mtr_b3161_at	7.60773	7.99892	7.73174	7.62161	0.391196	0.124012	0.013888	96.4499
mukE	b0923	mukE_b0923_at	11.6202	11.6204	11.4925	11.3257	0.0002	-0.12772	-0.29452	*
mukF	b0922	mukF_b0922_at	10.9376	10.6552	10.7222	10.5626	-0.28242	-0.21542	-0.37498	0
murA	b3189	murA_b3189_at	10.3463	10.2748	9.73546	9.81777	-0.07148	-0.610838	-0.52853	13.4746
murC	b0091	murC_b0091_at	9.25576	8.85928	8.41371	8.99331	-0.396478	-0.842056	-0.262454	68.8318
murD	b0088	murD_b0088_at	9.63267	9.25007	9.10343	9.31883	-0.382592	-0.529238	-0.313834	40.7008
murG	b0090	murG_b0090_at	9.97414	9.65183	9.33247	9.69059	-0.322308	-0.641668	-0.283544	55.8114
murQ	b2428	yfeU_b2428_at	9.27508	9.52836	9.0409	9.00117	0.253282	-0.234186	-0.27391	*
mutH	b2831	mutH_b2831_at	8.87052	8.53101	8.09567	8.40648	-0.33951	-0.77485	-0.46404	40.1123
mutL	b4170	mutL_b4170_at	11.2088	10.5833	9.31867	9.61435	-0.62552	-1.89017	-1.59449	15.6431
mutM	b3635	mutM_b3635_at	8.90375	8.77271	9.24545	9.83775	-0.131032	0.341702	0.934004	*
mutS	b2733	mutS_b2733_at	9.77583	9.99077	9.71962	9.95197	0.214942	-0.056208	0.176146	*
mutT	b0099	mutT_b0099_at	8.7732	8.57864	8.403	8.67739	-0.194556	-0.370194	-0.095808	74.1195
mviN	b1069	mviN_b1069_at	8.56608	8.31838	8.05856	8.13395	-0.2477	-0.507518	-0.43213	14.8543
nadA	b0750	nadA_b0750_at	7.99043	8.25787	8.48797	8.21793	0.267446	0.497546	0.227498	54.276
nadE	b1740	nadE_b1740_at	9.84323	10.1821	11.0545	10.5771	0.338904	1.21123	0.73389	39.4095
nagB	b0678	nagB_b0678_at	9.65707	10.0349	9.62231	10.0855	0.377808	-0.034762	0.428448	*
nagE	b0679	nagE_b0679_at	10.1031	10.2527	9.92408	10.2197	0.149686	-0.17897	0.116666	*
napA	b2206	napA_b2206_at	8.98168	8.91797	9.36124	9.54892	-0.063714	0.379558	0.56724	*
napF	b2208	napF_b2208_at	8.6042	8.44418	7.82741	8.17092	-0.160018	-0.77679	-0.433276	44.2222
narH	b1225	narH_b1225_at	7.95016	7.8971	8.14107	8.46127	-0.053062	0.190912	0.511106	*
narP	b2193	narP_b2193_at	9.64316	9.69067	9.32638	9.18077	0.04751	-0.316774	-0.462392	*
ndh	b1109	ndh_b1109_at	11.1088	11.1019	10.9852	10.0235	-0.00686	-0.1236	-1.08531	0
ndk	b2518	ndk_b2518_at	12.3649	11.9681	11.2683	12.229	-0.39684	-1.09666	-0.13594	87.6042
nemA	b1650	nemA_b1650_at	9.92441	9.92072	10.9417	10.9311	-0.003696	1.01725	1.00671	*
nfsA	b0851	mdaA_b0851_at	10.9907	11.0302	11.3797	11.5711	0.03946	0.389	0.5804	0
nfsB	b0578	nfnB_b0578_at	10.5422	10.5064	10.7956	11.1103	-0.03578	0.2534	0.56814	*
nhaA	b0019	nhaA_b0019_at	10.7021	10.5916	9.81848	10.3066	-0.11046	-0.883622	-0.3955	55.241
nikB	b3477	nikB_b3477_at	10.8465	10.7091	9.93486	10.3001	-0.13742	-0.91162	-0.54638	40.0649
nlpA	b3661	nlpA_b3661_at	6.76204	7.61629	8.372	7.55775	0.854244	1.60996	0.795708	50.5759
nlpC	b1708	nlpC_b1708_at	8.5247	8.97521	9.16656	8.73595	0.450512	0.641864	0.211248	67.0884
nlpD	b2742	nlpD_b2742_at	12.7975	13.0996	13.8339	13.6297	0.3021	1.03636	0.83216	19.7036
nlpI	b3163	yhbM_b3163_at	12.7495	12.1543	11.1978	11.6657	-0.59522	-1.55172	-1.0838	30.1549
nmpC	b0553	nmpC_b0553_at	12.809	13.0844	11.538	11.6192	0.27548	-1.27094	-1.18976	*
norR	b2709	ygaA_b2709_at	8.50107	8.57827	8.82442	8.6458	0.077194	0.323346	0.14473	55.2399
nrdA	b2234	nrdA_b2234_at	11.6603	11.609	11.5823	10.6444	-0.05124	-0.07798	-1.01584	0
nrdB	b2235	nrdB_b2235_at	10.5434	10.7124	10.7549	9.80185	0.169	0.21148	-0.741588	450.666
nrdE	b2675	nrdE_b2675_at	9.16526	9.01643	10.485	9.45756	-0.148838	1.39218	0.2923	*
nrdF	b2676	nrdF_b2676_at	8.61254	8.45878	9.59486	8.77022	-0.153766	1.03813	0.15768	*
nrdG	b4237	nrdG_b4237_at	7.90699	7.77397	7.77956	8.27005	-0.13302	-0.127438	0.36306	372.936
nrdH	b2673	nrdH_b2673_at	10.3476	10.6611	11.6916	10.6383	0.31358	1.344	0.29076	78.3661
nrdI	b2674	nrdI_b2674_at	9.68432	9.74368	10.7804	9.90125	0.059354	1.09604	0.216924	80.2083
nrfE	b4074	nrfE_b4074_at	7.55611	7.43948	7.26104	7.41243	-0.11663	-0.29507	-0.143682	51.3058
nth	b1633	nth_b1633_at	8.45275	8.07895	7.24251	7.6907	-0.373802	-1.21024	-0.762058	37.0326
nudB	b1865	ntpA_b1865_at	11.7156	11.5358	10.7337	11.1214	-0.17976	-0.98192	-0.5942	39.4859
nudG	b1759	b1759_at	8.93038	8.89408	8.6734	8.69367	-0.036304	-0.25698	-0.236718	7.88466
nudH	b2830	ygdP_b2830_at	11.2321	11.3498	11.5002	11.4139	0.11774	0.26814	0.18184	32.1847
nudI	b2251	yfaO_b2251_at	7.80925	8.47816	8.98468	8.51229	0.668902	1.17543	0.772916	34.244
nuoA	b2288	nuoA_b2288_at	12.7689	12.7802	12.8428	13.1659	0.01126	0.07392	0.39696	0
nuoB	b2287	nuoB_b2287_at	13.1724	13.0878	13.3345	13.632	-0.0846	0.1621	0.45958	*
nuoC	b2286	nuoC_b2286_at	12.8531	12.87	13.0932	13.3869	0.01688	0.24006	0.53376	0
nuoE	b2285	nuoE_b2285_at	13.2025	13.2491	13.6665	13.7855	0.04658	0.464	0.58304	0
nuoF	b2284	nuoF_b2284_at	12.5781	12.5471	12.7431	13.0959	-0.03098	0.16502	0.5178	*
nuoG	b2283	nuoG_b2283_at	12.3493	12.3145	12.237	12.7983	-0.03476	-0.11222	0.44908	500.178
nuoH	b2282	nuoH_b2282_at	12.5961	12.4935	12.4158	13.0945	-0.1026	-0.18034	0.49836	376.345
nuoI	b2281	nuoI_b2281_at	12.2603	12.1859	12.0464	12.7209	-0.07438	-0.21388	0.4606	315.354
nuoJ	b2280	nuoJ_b2280_at	12.4051	12.3671	12.3	12.9195	-0.03796	-0.10512	0.51436	589.307
nuoK	b2279	nuoK_b2279_at	11.9967	11.8083	11.4971	12.4469	-0.1884	-0.4996	0.45018	190.108
nuoL	b2278	nuoL_b2278_at	12.1922	12.2468	11.9927	12.6997	0.05464	-0.19944	0.50748	*
nuoM	b2277	nuoM_b2277_at	11.7695	11.725	11.4123	12.281	-0.0445	-0.35722	0.51154	243.2
nuoN	b2276	nuoN_b2276_at	11.7463	11.7395	11.4951	12.4155	-0.00678	-0.25114	0.66924	366.481
nupC	b2393	nupC_b2393_at	11.5355	11.4381	10.2934	11.4887	-0.09736	-1.24208	-0.04674	96.237
nupG	b2964	nupG_b2964_at	11.1804	11.0448	9.54848	9.84755	-0.13558	-1.63194	-1.33287	18.3259
nusA	b3169	nusA_b3169_at	13.455	13.2788	12.1495	12.9167	-0.17622	-1.3055	-0.53834	58.7637
nusB	b0416	nusB_b0416_at	11.2789	10.973	10.766	11.1273	-0.30586	-0.51294	-0.1516	70.4449
nusG	b3982	nusG_b3982_at	12.9148	12.6286	11.7373	12.4074	-0.28626	-1.17756	-0.50746	56.9058
obgE	b3183	yhbZ_b3183_at	10.8064	10.9043	9.12389	9.7083	0.09788	-1.68255	-1.09814	*
ompC	b2215	ompC_b2215_at	13.6668	13.7263	13.9157	14.1679	0.05956	0.2489	0.50116	0
ompF	b0929	ompF_b0929_at	12.8843	13.0145	11.7532	10.3061	0.13022	-1.13102	-2.57812	*
ompR	b3405	ompR_b3405_at	10.4452	10.5496	10.7429	11.1794	0.104482	0.297742	0.734242	0
ompT	b0565	ompT_b0565_at	13.182	13.5239	14.026	13.9082	0.3419	0.84398	0.7262	13.9553
oppA	b1243	oppA_b1243_at	11.275	11.1045	12.448	12.5768	-0.17056	1.173	1.30172	*
oppB	b1244	oppB_b1244_at	10.4132	10.4104	11.625	11.7405	-0.00276	1.21178	1.32732	*
oppC	b1245	oppC_b1245_at	11.0918	10.9936	11.6715	12.0267	-0.0982	0.57972	0.93484	*
oppD	b1246	oppD_b1246_at	10.4896	10.2556	10.595	11.4305	-0.234078	0.10536	0.94088	*
oppF	b1247	oppF_b1247_at	9.91646	9.8969	10.156	10.8865	-0.01956	0.239562	0.970002	*
osmB	b1283	osmB_b1283_at	7.96531	8.09378	10.1467	10.2841	0.128464	2.18134	2.31877	0
osmC	b1482	osmC_b1482_at	7.79456	8.34948	9.42307	9.23901	0.55492	1.62852	1.44446	11.3023
osmE	b1739	osmE_b1739_at	9.25921	8.97825	9.59116	9.75604	-0.28096	0.331952	0.496834	*
osmY	b4376	osmY_b4376_at	9.01681	9.21288	11.2239	12.1429	0.19607	2.20713	3.12611	0
otsA	b1896	otsA_b1896_at	7.41871	7.29788	7.56655	8.31422	-0.120834	0.14784	0.895504	*
otsB	b1897	otsB_b1897_at	8.52947	8.7451	9.29982	9.6839	0.21563	0.770352	1.15443	0
oxc	b2373	b2373_at	7.65926	7.50669	7.04588	7.32859	-0.152574	-0.613378	-0.330672	46.09
pabC	b1096	pabC_b1096_at	9.29226	8.48168	8.56806	8.71538	-0.810578	-0.724202	-0.576884	28.8305
pagB	b4023	yjbD_b4023_at	9.74065	10.3057	10.2628	9.89078	0.565006	0.522126	0.150126	73.4293
panC	b0133	panC_b0133_at	9.62022	9.70422	10.1279	9.8163	0.084004	0.507718	0.19608	61.3801
panE	b0425	apbA_b0425_at	9.34911	9.51914	9.69508	9.21445	0.170024	0.345966	-0.134666	138.925
panF	b3258	panF_b3258_at	9.37968	9.35258	8.54184	8.84537	-0.027104	-0.837842	-0.53431	36.2278
parC	b3019	parC_b3019_at	10.5163	10.2644	9.87385	10.0915	-0.2519	-0.64247	-0.424802	33.8799
pcm	b2743	pcm_b2743_at	11.0239	10.7863	11.1202	11.3852	-0.2376	0.0963	0.36128	*
pcnB	b0143	pcnB_b0143_at	10.6825	10.6084	9.91058	10.3361	-0.07418	-0.77196	-0.34644	55.122
pdxA	b0052	pdxA_b0052_at	10.0245	9.70265	9.62162	10.0004	-0.321886	-0.402916	-0.024132	94.0107
pdxB	b2320	pdxB_b2320_at	10.0623	9.75543	9.59038	9.65349	-0.306912	-0.471958	-0.408852	13.3711
pdxH	b1638	pdxH_b1638_at	9.53501	9.65717	10.1403	9.96052	0.12216	0.605252	0.425512	29.6967
pdxJ	b2564	pdxJ_b2564_at	10.1441	9.87672	10.3167	10.3539	-0.267336	0.17264	0.20984	*
pdxK	b2418	pdxK_b2418_at	8.55387	8.63291	9.01496	9.00158	0.07904	0.461088	0.447708	2.90183
pepD	b0237	pepD_b0237_at	10.6522	10.8697	11.3627	11.0237	0.21754	0.71056	0.3715	47.7173
pepQ	b3847	pepQ_b3847_at	10.0782	10.2041	11.0442	10.5607	0.125954	0.965994	0.482534	50.0479
pfkA	b3916	pfkA_b3916_at	10.2513	10.3566	10.7706	10.7865	0.10524	0.51922	0.53512	0
pfkB	b1723	pfkB_b1723_at	9.56048	9.71254	10.2512	10.5242	0.152062	0.69074	0.96374	0
pgi	b4025	pgi_b4025_at	10.7576	10.6106	11	11.2808	-0.14698	0.24244	0.52316	*
pgk	b2926	pgk_b2926_at	12.9818	12.7212	13.3954	13.8092	-0.26064	0.41352	0.82734	*
pgl	b0767	ybhE_b0767_at	10.1136	10.0744	11.0724	11.3573	-0.03926	0.95874	1.24372	*
pheP	b0576	pheP_b0576_at	8.04287	7.82223	7.44327	7.52763	-0.220644	-0.599604	-0.515248	14.0686
pheS	b1714	pheS_b1714_at	12.6591	12.3637	10.9221	11.5503	-0.29536	-1.73696	-1.10876	36.1666
pheT	b1713	pheT_b1713_at	12.296	12.3177	11.5586	11.524	0.02166	-0.73738	-0.77202	*
pheU	b4134	pheU_b4134_s_at	8.96246	8.04055	8.12062	8.78779	-0.921912	-0.841844	-0.174672	81.0533
phnD	b4105	phnD_b4105_at	9.43325	9.86872	9.11795	9.16784	0.435476	-0.315298	-0.265408	*
phnN	b4094	phnN_b4094_at	9.01402	9.28611	8.83268	8.6438	0.272086	-0.18134	-0.370218	*
phnO	b4093	phnO_b4093_at	9.20473	9.6643	9.3747	9.23057	0.459572	0.169966	0.025838	94.3778
phoH	b1020	phoH_b1020_at	8.15261	8.05456	9.09815	8.43542	-0.098046	0.945544	0.28281	*
phoP	b1130	phoP_b1130_at	10.6833	10.9962	11.7205	11.2656	0.31288	1.03716	0.58232	43.8544
phoQ	b1129	phoQ_b1129_at	9.00165	8.79025	9.32421	9.60967	-0.211396	0.322566	0.608028	*
pitA	b3493	pitA_b3493_at	11.3387	10.9627	9.44277	10.0237	-0.37608	-1.89597	-1.31507	30.6385
pldA	b3821	pldA_b3821_at	9.51478	9.51059	9.32679	9.22027	-0.004194	-0.187988	-0.294514	0
pldB	b3825	pldB_b3825_at	9.23426	9.394	9.91262	9.63959	0.159732	0.678354	0.40533	40.248
plsC	b3018	plsC_b3018_at	10.6838	10.584	10.2302	10.4236	-0.0998	-0.45354	-0.2602	42.6291
plsX	b1090	plsX_b1090_at	12.1058	11.7668	10.841	11.2154	-0.33902	-1.26478	-0.89042	29.5988
pmbA	b4235	pmbA_b4235_at	9.4665	9.52537	9.75726	9.51947	0.058862	0.29076	0.052964	81.7843
pmrD	b2259	pmrD_b2259_at	9.87206	10.937	10.5985	10.2155	1.06492	0.726396	0.343396	67.7537
pncA	b1768	ydjB_b1768_at	9.62358	9.58146	8.94955	9.09701	-0.042128	-0.674034	-0.526574	21.8772
pnp	b3164	pnp_b3164_at	12.0629	11.806	10.8857	11.4338	-0.25686	-1.17712	-0.62906	46.5594
pntA	b1603	pntA_b1603_at	10.9206	10.883	11.0776	10.8766	-0.03764	0.15694	-0.04402	*
pnuC	b0751	pnuC_b0751_at	7.23842	7.37572	7.85961	7.50257	0.137304	0.621192	0.26415	57.4769
polA	b3863	polA_b3863_at	10.0539	10.2474	10.5599	10.1358	0.193482	0.505962	0.081862	83.8205
potA	b1126	potA_b1126_at	11.1496	10.3129	8.97864	9.72322	-0.83674	-2.171	-1.42642	34.2966
potB	b1125	potB_b1125_at	10.556	9.93542	8.24384	9.07494	-0.620582	-2.31216	-1.48106	35.9448
potC	b1124	potC_b1124_at	11.4581	11.3246	9.98026	10.2867	-0.13356	-1.47788	-1.1714	20.7374
potD	b1123	potD_b1123_at	11.1522	10.9392	10.1839	10.1594	-0.21304	-0.9683	-0.99282	0
poxA	b4155	yjeA_b4155_at	8.61345	8.28787	7.86368	8.03803	-0.325576	-0.749766	-0.575422	23.2531
poxB	b0871	poxB_b0871_at	9.0012	9.04411	9.51053	10.2817	0.042906	0.509328	1.28052	0
ppc	b3956	ppc_b3956_at	8.56041	8.41016	9.32286	8.79134	-0.150254	0.76245	0.230926	*
ppiA	b3363	ppiA_b3363_at	10.75	10.3594	10.071	10.6943	-0.39056	-0.679014	-0.05564	91.8058
ppk	b2501	ppk_b2501_at	9.17629	9.29183	9.89934	9.58372	0.115536	0.723048	0.407432	43.6508
pppA	b2972	b2972_at	10.874	10.2001	9.40829	9.78177	-0.67386	-1.46571	-1.09223	25.4812
pps	b1702	ppsA_b1702_at	10.1691	10.3457	10.8321	10.8801	0.1766	0.66302	0.71102	0
pptA	b1461	ydcE_b1461_at	8.48798	8.95667	9.47815	9.00106	0.468684	0.990164	0.513074	48.1829
pqiB	b0951	pqiB_b0951_at	9.70451	9.50795	9.29173	9.52217	-0.196554	-0.412772	-0.182334	55.8269
prc	b1830	prc_b1830_at	10.0024	9.76129	9.6328	9.87736	-0.241094	-0.36959	-0.125026	66.1717
prfA	b1211	prfA_b1211_at	9.6684	9.22173	9.17441	9.10738	-0.446672	-0.493996	-0.561022	0
prfB	b2891	prfB_b2891_at	12.8358	12.8407	12.3243	12.4235	0.00492	-0.51148	-0.41226	*
prfC	b4375	prfC_b4375_at	10.5558	10.3098	8.84531	9.78109	-0.246	-1.71051	-0.774726	54.708
priB	b4201	priB_b4201_at	14.2648	14.173	12.5595	13.8738	-0.09188	-1.70536	-0.39108	77.0676
prkB	b3355	prkB_b3355_at	7.83322	8.33182	8.71515	8.15542	0.4986	0.881932	0.3222	63.4666
prlC	b3498	prlC_b3498_at	10.2445	10.2384	10.3273	10.9488	-0.006142	0.08276	0.70428	*
prmA	b3259	prmA_b3259_at	10.3517	10.3273	9.56767	9.99101	-0.024436	-0.784068	-0.360726	53.993
prmB	b2330	yfcB_b2330_at	11.0985	11.0903	11.3852	11.0375	-0.00812	0.28676	-0.06092	*
proB	b0242	proB_b0242_at	9.49665	9.6691	9.79627	9.543	0.00979	-0.177252	-0.426456	*
proC	b0386	proC_b0386_at	8.60585	8.23729	7.95215	8.10006	0.172446	0.299618	0.046348	84.531
proL	b2189	proL_b2189_f_at	10.0927	10.4905	10.8899	10.7529	-0.368552	-0.653698	-0.505786	22.627
proP	b4111	proP_b4111_at	11.184	11.0789	10.6002	10.8788	0.397802	0.797202	0.660162	17.1901
proQ	b1831	yebJ_b1831_at	11.184	11.0789	10.6002	10.8788	-0.10504	-0.58374	-0.30518	47.7199
proV	b2677	proV_b2677_at	9.74642	9.61159	10.3333	8.74503	-0.134828	0.586846	-1.00139	*
proX	b2679	proX_b2679_at	9.5887	9.51866	10.1501	9.41056	-0.070038	0.561402	-0.178136	*
prs	b1207	prsA_b1207_at	11.198	10.9214	9.85967	10.8067	-0.27656	-1.33829	-0.39126	70.7643
psd	b4160	psd_b4160_at	10.0592	9.7886	9.63272	9.45409	-0.270648	-0.426524	-0.605154	0
pssA	b2585	pssA_b2585_at	11.0348	10.6966	9.72641	10.3085	-0.33814	-1.30835	-0.72624	44.492
pstA	b3726	pstA_b3726_at	10.0498	9.76848	9.21501	9.38466	-0.28132	-0.834786	-0.665138	20.3223
pstB	b3725	pstB_b3725_at	10.9421	10.8433	10.0639	9.76463	-0.09876	-0.878228	-1.17747	0
pstC	b3727	pstC_b3727_at	9.28158	9.25746	8.67738	8.69227	-0.024122	-0.6042	-0.589312	2.46408
pstS	b3728	pstS_b3728_at	9.64637	10.0427	8.59736	8.38573	0.402826	-1.04901	-1.26064	*
pta	b2297	pta_b2297_at	10.9125	11.0207	10.752	10.5043	0.1082	-0.16044	-0.4082	*
pth	b1204	pth_b1204_at	10.5868	10.0472	9.49074	9.87248	-0.539616	-1.0961	-0.714358	34.8275
ptrA	b2821	ptr_b2821_at	9.10203	9.14751	9.33991	9.21774	0.045476	0.237874	0.11571	51.3566
ptsN	b3204	ptsN_b3204_at	10.7247	10.5299	11.2216	10.9194	-0.1948	0.49688	0.19474	*
purA	b4177	purA_b4177_at	10.883	10.9121	10.2485	9.92444	0.02908	-0.634466	-0.958556	*
purC	b2476	purC_b2476_at	9.47694	9.25983	9.53765	9.85578	-0.217108	0.060708	0.378842	*
purH	b4006	purH_b4006_at	7.94464	7.79797	7.83451	8.16338	-0.146674	-0.110132	0.218738	249.132
purR	b1658	purR_b1658_at	9.3962	9.18765	8.63762	9.01911	-0.208554	-0.758582	-0.377092	50.2899
purU	b1232	purU_b1232_at	9.99173	9.93966	10.7011	10.3659	-0.05207	0.70935	0.37417	*
puuA	b1297	b1297_at	8.64263	8.52437	9.2635	8.684	-0.118268	0.620866	0.041368	*
puuC	b1300	aldH_b1300_at	8.96241	8.73701	8.33492	8.43302	-0.225398	-0.62749	-0.52939	15.6337
puuD	b1298	ycjL_b1298_at	8.12955	8.14097	8.59088	8.00524	0.011418	0.46133	-0.124312	126.946
puuR	b1299	ycjC_b1299_at	8.1546	8.05887	8.55074	8.05387	-0.095726	0.396146	-0.10073	*
pykA	b1854	pykA_b1854_at	9.4901	9.50683	9.72943	9.96315	0.016722	0.23933	0.473042	0
pyrB	b4245	pyrB_b4245_at	8.53475	8.57916	8.68074	9.32365	0.044406	0.145986	0.788898	0
pyrD	b0945	pyrD_b0945_at	9.24542	8.55157	7.32511	8.53152	-0.693844	-1.92031	-0.713894	62.8241
pyrF	b1281	pyrF_b1281_at	9.53978	9.18456	8.68281	9.13721	-0.35522	-0.856974	-0.402574	53.0238
pyrG	b2780	pyrG_b2780_at	11.8485	11.7279	11.0229	11.6092	-0.12058	-0.82558	-0.23926	71.0192
pyrH	b0171	pyrH_b0171_at	12.8314	12.5781	12.3185	12.3849	-0.25326	-0.51284	-0.44648	12.9397
qor	b4051	qor_b4051_at	9.26779	9.50814	9.95208	10.0475	0.240354	0.684292	0.779738	0
qseC	b3026	ygiY_b3026_at	8.71682	9.08382	9.05238	8.78813	0.367004	0.335566	0.071316	80.5681
queA	b0405	queA_b0405_at	11.072	10.4069	9.37185	10.1291	-0.66506	-1.70013	-0.94288	44.5408
racR	b1356	ydaR_b1356_at	7.80843	8.55359	8.53782	7.9751	0.745158	0.729384	0.166666	77.6335
radA	b4389	sms_b4389_at	9.88882	9.94677	10.0028	9.85896	0.057952	0.113998	-0.029862	126.195
raiA	b2597	yfiA_b2597_at	9.81788	11.2972	12.28	11.154	1.47932	2.46216	1.33616	45.7322
rbfA	b3167	rbfA_b3167_at	11.7148	11.3577	9.93723	10.8889	-0.35708	-1.77759	-0.82594	53.5361
rbn	b2268	elaC_b2268_at	8.97896	8.87835	8.61009	8.68027	-0.100608	-0.36887	-0.298686	19.0268
rbsB	b3751	rbsB_b3751_f_at	12.813	13.069	13.3923	13.6984	0.256	0.57928	0.88536	0
rbsC	b3750	rbsC_b3750_at	12.0163	12.4442	12.8084	12.8984	0.42792	0.79212	0.8821	0
rcsA	b1951	rcsA_b1951_at	5.89586	6.05637	8.02346	8.61422	0.160502	2.12759	2.71836	0
rcsB	b2217	rcsB_b2217_at	11.0403	11.2871	11.6359	11.2723	0.24686	0.59562	0.23204	61.0423
rcsC	b2218	rcsC_b2218_at	8.82862	8.98224	9.33091	8.98558	0.153624	0.502292	0.156962	68.7508
rcsD	b2216	yojN_b2216_at	11.159	11.3321	11.5152	11.2632	0.17316	0.35622	0.10426	70.7316
recB	b2820	recB_b2820_at	8.86174	8.88495	9.1027	9.19813	0.023212	0.240964	0.336388	0
recC	b2822	recC_b2822_at	8.36096	7.90181	8.61945	8.34406	-0.459144	0.258496	-0.016894	*
recE	b1350	recE_b1350_at	6.82412	6.80521	7.05779	7.06856	-0.018918	0.233668	0.244438	*
recF	b3700	recF_b3700_at	10.5866	10.3711	9.74405	10.3809	-0.21556	-0.842566	-0.20568	75.5889
recR	b0472	recR_b0472_at	12.2372	12.1536	11.6284	11.891	-0.08352	-0.60872	-0.34616	43.1331
relA	b2784	relA_b2784_at	9.34997	9.16787	9.74301	9.58653	-0.182102	0.393034	0.23656	*
rfaB	b3628	rfaB_b3628_at	9.59633	9.36138	8.62872	8.67672	-0.234952	-0.96761	-0.919612	4.96047
rfaF	b3620	rfaF_b3620_at	10.5121	10.3366	10.0796	10.2108	-0.1755	-0.432472	-0.30128	30.3354
rfaG	b3631	rfaG_b3631_at	10.0586	10.1004	9.42743	9.44402	0.041792	-0.631196	-0.614614	*
rfaH	b3842	rfaH_b3842_at	8.74222	7.91102	8.0333	7.92007	-0.831204	-0.708918	-0.822152	1.08902
rfaI	b3627	rfaI_b3627_at	8.79123	8.99702	8.3602	8.15644	0.205786	-0.431036	-0.63479	*
rfaJ	b3626	rfaJ_b3626_at	8.88215	9.09669	8.73772	8.28309	0.214536	-0.144428	-0.599064	*
rfaL	b3622	rfaL_b3622_at	8.19228	8.83327	9.16036	8.83358	0.640982	0.968076	0.641298	33.7554
rfaP	b3630	rfaP_b3630_at	9.28844	9.1838	8.59584	8.653	-0.104638	-0.692604	-0.635442	8.2532
rfaQ	b3632	rfaQ_b3632_at	9.90896	9.62164	8.8582	8.99991	-0.287324	-1.05076	-0.909054	13.4859
rfaY	b3625	rfaY_b3625_at	10.0723	9.82589	9.51934	9.45576	-0.246458	-0.553002	-0.61659	0
rfaZ	b3624	rfaZ_b3624_at	9.00328	8.84597	8.52684	8.39592	-0.15731	-0.476434	-0.607358	0
rfbA	b2039	rfbA_b2039_at	11.9266	11.8501	11.009	11.4591	-0.07644	-0.91762	-0.4675	49.053
rfbB	b2041	rfbB_b2041_at	12.1696	11.9707	11.1181	11.4772	-0.19892	-1.05154	-0.69246	34.148
rfbC	b2038	rfbC_b2038_at	10.7628	10.3706	9.38998	10.0622	-0.3922	-1.37286	-0.70063	48.9657
rfbD	b2040	rfbD_b2040_at	11.3282	11.3046	10.3565	10.7292	-0.02364	-0.97168	-0.59906	38.348
rfbX	b2037	rfbX_b2037_at	10.8632	10.7822	9.72509	10.299	-0.08098	-1.13811	-0.56422	50.4247
rffD	b3787	wecC_b3787_at	10.1848	10.1634	9.68744	9.78784	-0.02134	-0.497318	-0.396924	20.1871
rffE	b3786	wecB_b3786_at	11.1479	10.7796	10.4418	10.7052	-0.36828	-0.70608	-0.44272	37.2989
rffG	b3788	rffG_b3788_at	10.5726	10.7101	10.2681	10.3082	0.13748	-0.30448	-0.2644	*
rhlE	b0797	rhlE_b0797_at	8.88561	8.73735	8.23352	8.24954	-0.148262	-0.652098	-0.636074	2.4573
rhsA	b3593	rhsA_b3593_at	5.91135	6.73806	7.47839	7.00573	0.82671	1.56704	1.09438	30.1625
rhsD	b0497	rhsD_b0497_at	6.36791	7.10148	7.51818	6.274	0.73357	1.15027	-0.09391	108.164
ribA	b1277	ribA_b1277_at	10.1491	10.1558	9.80513	9.932	0.00669	-0.343966	-0.2171	*
ribB	b3041	ribB_b3041_at	9.64752	9.80556	9.73781	10.0977	0.158038	0.090288	0.450178	0
ribE	b0415	ribH_b0415_at	11.9057	11.5703	11.62	11.8928	-0.3354	-0.28566	-0.0129	96.1538
rihA	b0651	ybeK_b0651_at	8.83756	8.93336	8.944	9.56056	0.0958	0.10644	0.723002	0
rimI	b4373	rimI_b4373_at	10.5816	10.2827	10.153	10.608	-0.29894	-0.42864	0.02642	106.164
rimJ	b1066	rimJ_b1066_at	9.98807	10.1124	10.8353	10.2092	0.124328	0.847268	0.221128	73.9011
rimK	b0852	rimK_b0852_at	10.0764	9.77428	10.085	10.3235	-0.302102	0.008632	0.24716	*
rimM	b2608	yfjA_b2608_at	14.3894	14.2636	13.3979	14.0805	-0.1258	-0.99152	-0.30892	68.8438
rimN	b3282	yrdC_b3282_at	10.2685	9.9623	9.37327	9.63135	-0.306202	-0.895228	-0.637154	28.8277
rlmG	b3084	ygjO_b3084_at	9.89431	9.50245	8.92629	9.01354	-0.391864	-0.968016	-0.880766	9.01328
rluA	b0058	yabO_b0058_at	9.58683	9.51352	7.65515	8.19238	-0.073304	-1.93168	-1.39445	27.8114
rluB	b1269	yciL_b1269_at	12.1351	12.1557	11.031	11.3843	0.02066	-1.10408	-0.75074	*
rluD	b2594	sfhB_b2594_at	10.07	9.89017	9.21421	9.54944	-0.179854	-0.855814	-0.52058	39.1714
rmuC	b3832	yigN_b3832_at	9.78349	9.8288	9.43579	9.75489	0.045314	-0.347702	-0.028596	*
rnb	b1286	rnb_b1286_at	10.6636	10.6109	9.39465	9.78063	-0.05276	-1.26897	-0.88299	30.4169
rnc	b2567	rnc_b2567_at	10.5144	10.1801	9.6351	9.99773	-0.33425	-0.8793	-0.516666	41.2412
rnd	b1804	rnd_b1804_at	9.79179	9.62631	9.28401	9.36113	-0.16548	-0.507782	-0.430668	15.1864
rnhB	b0183	rnhB_b0183_at	10.8972	10.2559	9.84603	10.2467	-0.64138	-1.05121	-0.65056	38.1135
rnk	b0610	rnk_b0610_at	9.34023	9.13199	8.58904	8.35734	-0.20824	-0.75119	-0.982884	0
rnpA	b3704	rnpA_b3704_at	12.7764	12.0943	10.8002	11.9684	-0.68214	-1.97618	-0.80798	59.114
rob	b4396	rob_b4396_at	8.76094	9.12379	9.39507	9.06255	0.362854	0.634138	0.301618	52.4365
rph	b3643	rph_b3643_at	10.3645	9.67515	9.60771	9.76676	-0.689332	-0.756774	-0.597716	21.0179
rpiA	b2914	rpiA_b2914_at	10.6722	10.8208	10.5559	10.7436	0.14858	-0.11634	0.0714	*
rpiB	b4090	rpiB_b4090_at	8.9134	9.04345	9.11773	9.17427	0.130048	0.20433	0.260872	*
rplA	b3984	rplA_b3984_at	14.4168	14.4379	12.7598	14.1824	0.02114	-1.657	-0.23436	*
rplB	b3317	rplB_b3317_at	13.9628	13.872	13.0642	13.3267	-0.0908	-0.89858	-0.63612	29.2083
rplC	b3320	rplC_b3320_at	14.3682	14.3304	13.5318	14.0967	-0.03776	-0.8364	-0.27144	67.5466
rplD	b3319	rplD_b3319_at	14.3696	14.3152	13.4643	13.9802	-0.05446	-0.90534	-0.38942	56.9863
rplE	b3308	rplE_b3308_at	14.5403	14.5315	13.4383	14.4062	-0.0088	-1.10198	-0.13414	87.8274
rplF	b3305	rplF_b3305_at	14.4192	14.3801	13.0981	14.1454	-0.03906	-1.32104	-0.27374	79.2784
rplI	b4203	rplI_b4203_at	12.7975	12.8027	10.3341	11.8495	0.00526	-2.46339	-0.94794	*
rplJ	b3985	rplJ_b3985_at	14.1656	14.1267	13.3892	13.5807	-0.03886	-0.7764	-0.58488	24.6677
rplK	b3983	rplK_b3983_at	14.2618	14.239	12.5646	14.0081	-0.0228	-1.6972	-0.25368	85.053
rplL	b3986	rplL_b3986_f_at	14.0205	14.1501	13.5492	13.5284	0.12962	-0.47132	-0.4921	*
rplM	b3231	rplM_b3231_at	14.2163	14.1516	13.2491	13.8314	-0.0647	-0.96716	-0.38488	60.2051
rplN	b3310	rplN_b3310_at	14.4065	14.3909	13.4718	14.1667	-0.0156	-0.93468	-0.23986	74.3377
rplO	b3301	rplO_b3301_at	14.3149	14.343	13.2408	14.0343	0.0281	-1.07408	-0.28066	*
rplP	b3313	rplP_b3313_at	14.0844	14.0283	13.431	13.2884	-0.0561	-0.65332	-0.79596	0
rplQ	b3294	rplQ_b3294_at	14.0209	14.2587	13.1771	13.4851	0.2378	-0.84376	-0.5358	*
rplR	b3304	rplR_b3304_at	14.0009	14.0567	12.6655	13.6179	0.05578	-1.33536	-0.383	*
rplS	b2606	rplS_b2606_at	13.3181	13.4181	11.5659	12.4177	0.1	-1.75228	-0.90044	*
rplT	b1716	rplT_b1716_at	12.747	12.8602	11.6767	11.749	0.11328	-1.0703	-0.998	*
rplV	b3315	rplV_b3315_at	14.4982	14.4608	13.7263	13.8984	-0.0374	-0.7719	-0.59976	22.3008
rplW	b3318	rplW_b3318_at	14.3152	14.3529	13.5347	13.8982	0.0377	-0.7805	-0.41706	*
rplX	b3309	rplX_b3309_at	14.4988	14.3933	13.3488	14.2872	-0.1055	-1.14998	-0.21154	81.6049
rplY	b2185	rplY_b2185_at	14.0244	14.0411	13.5244	13.5464	0.01672	-0.5	-0.478	*
rpmA	b3185	rpmA_b3185_at	13.0258	13.0158	12.4052	12.56	-0.01	-0.62064	-0.46586	24.9388
rpmB	b3637	rpmB_b3637_at	14.3657	14.1893	13.657	14.1626	-0.17638	-0.70866	-0.20314	71.3346
rpmC	b3312	rpmC_b3312_at	13.7218	13.6505	12.8945	12.8548	-0.07124	-0.8273	-0.86692	0
rpmD	b3302	rpmD_b3302_at	14.1195	14.1017	12.8051	13.7353	-0.01776	-1.31434	-0.38416	70.7716
rpmE	b3936	rpmE_b3936_at	14.0286	13.8678	13.097	13.4503	-0.16082	-0.93164	-0.5783	37.9267
rpmF	b1089	rpmF_b1089_at	12.5217	12.5276	11.9336	11.6906	0.0059	-0.5881	-0.83108	*
rpmG	b3636	rpmG_b3636_at	14.339	14.2824	13.7627	14.184	-0.05658	-0.57628	-0.15502	73.0999
rpmH	b3703	rpmH_b3703_at	12.9042	12.5099	11.5346	12.2257	-0.39426	-1.3696	-0.67852	50.4585
rpmI	b1717	rpmI_b1717_at	13.5793	13.5826	12.5907	12.6914	0.00328	-0.98862	-0.8879	*
rpmJ	b3299	rpmJ_b3299_at	14.6123	14.7026	14.1312	14.46	0.09026	-0.48114	-0.15232	*
rpoA	b3295	rpoA_b3295_at	14.2172	14.3807	13.5928	13.8595	0.16346	-0.6244	-0.35778	*
rpoB	b3987	rpoB_b3987_at	12.9056	12.8975	12.2287	12.1573	-0.00802	-0.67686	-0.74826	0
rpoC	b3988	rpoC_b3988_at	11.0481	11.2899	10.6932	10.3467	0.24182	-0.354948	-0.70136	*
rpoD	b3067	rpoD_b3067_at	11.2621	11.2473	10.6435	11.1517	-0.01484	-0.61864	-0.11046	82.1447
rpoE	b2573	rpoE_b2573_at	10.9161	10.9227	11.5404	10.7211	0.0066	0.62432	-0.19506	131.244
rpoN	b3202	rpoN_b3202_at	10.9681	11.176	12.0003	11.4229	0.20788	1.0322	0.45474	55.9446
rpoS	b2741	rpoS_b2741_at	11.1251	11.066	12.345	12.0857	-0.05904	1.21998	0.94128	*
rpoZ	b3649	rpoZ_b3649_at	12.1644	11.8466	11.6057	11.6477	-0.31786	-0.55872	-0.51674	7.5136
rpsA	b0911	rpsA_b0911_at	14.1124	14.1875	13.7092	13.1601	0.07508	-0.40328	-0.9523	*
rpsB	b0169	rpsB_b0169_at	13.8874	13.8292	13.4355	13.1977	-0.05824	-0.45192	-0.68976	0
rpsC	b3314	rpsC_b3314_at	14.1859	14.1897	13.6115	13.4889	0.00382	-0.5744	-0.69694	*
rpsD	b3296	rpsD_b3296_at	14.2325	14.3825	13.7227	14.0119	0.14998	-0.5098	-0.22064	*
rpsE	b3303	rpsE_b3303_at	14.2176	14.2882	13.1228	13.9275	0.07066	-1.09476	-0.29012	*
rpsF	b4200	rpsF_b4200_at	14.0948	13.8217	11.8187	13.566	-0.27308	-2.27602	-0.52878	76.7673
rpsG	b3341	rpsG_b3341_at	14.4244	14.3668	13.8889	14.1819	-0.05762	-0.5355	-0.24254	54.7077
rpsH	b3306	rpsH_b3306_at	14.4427	14.4084	13.0069	14.1549	-0.03428	-1.43584	-0.28782	79.9546
rpsI	b3230	rpsI_b3230_at	13.4775	13.501	12.0626	12.675	0.02352	-1.4149	-0.80254	*
rpsJ	b3321	rpsJ_b3321_at	14.6436	14.5377	13.7479	14.4096	-0.10584	-0.8957	-0.234	73.8752
rpsK	b3297	rpsK_b3297_at	14.4724	14.5085	13.772	14.227	0.03612	-0.7004	-0.24542	*
rpsL	b3342	rpsL_b3342_at	14.2546	14.1899	13.6248	14.0558	-0.0647	-0.6298	-0.19884	68.4281
rpsM	b3298	rpsM_b3298_at	14.2776	14.3394	13.5374	14.0041	0.06182	-0.74024	-0.27352	*
rpsN	b3307	rpsN_b3307_at	14.2682	14.2042	12.9486	14.0255	-0.06404	-1.3196	-0.24278	81.602
rpsO	b3165	rpsO_b3165_at	12.4169	12.3037	10.7252	11.6263	-0.11326	-1.69168	-0.79062	53.2642
rpsP	b2609	rpsP_b2609_at	14.2298	13.9222	12.6074	13.7418	-0.30756	-1.62242	-0.488	69.9215
rpsQ	b3311	rpsQ_b3311_at	14.3003	14.1579	13.0197	13.3841	-0.14238	-1.28058	-0.91622	28.4527
rpsR	b4202	rpsR_b4202_at	13.9317	13.8399	12.0455	13.5408	-0.09184	-1.88626	-0.39096	79.2733
rpsS	b3316	rpsS_b3316_at	14.2512	14.2039	13.2746	13.5856	-0.04726	-0.97654	-0.66554	31.8471
rpsT	b0023	rpsT_b0023_at	13.254	13.0651	11.7548	12.1156	-0.18888	-1.49926	-1.13842	24.0679
rpsU	b3065	rpsU_b3065_at	13.4795	13.1791	12.4984	13.1033	-0.3004	-0.98112	-0.37624	61.652
rraA	b3929	menG_b3929_at	10.5789	10.5827	10.5728	10.38	0.00382	-0.0061	-0.19888	*
rrmA	b1822	yebH_b1822_at	9.04596	8.82837	8.59259	8.6741	-0.217594	-0.453374	-0.371862	17.979
rsd	b3995	yjaE_b3995_at	8.38796	8.98338	9.76331	8.84604	0.595422	1.37535	0.458086	66.6932
rseA	b2572	rseA_b2572_at	11.3008	11.2603	11.8686	11.1818	-0.0405	0.56774	-0.11906	*
rseB	b2571	rseB_b2571_at	9.66819	9.08484	9.60269	9.25656	-0.583346	-0.065496	-0.411632	29.436
rseC	b2570	rseC_b2570_at	9.75652	9.30846	9.5639	9.59819	-0.448062	-0.192618	-0.158332	64.6629
rsgA	b4161	yjeQ_b4161_at	9.91579	9.67917	9.48676	9.43451	-0.236626	-0.429034	-0.481282	0
rsmB	b3289	sun_b3289_at	10.0183	9.83022	9.48238	9.6368	-0.18811	-0.535946	-0.381528	28.8122
rsmE	b2946	yggJ_b2946_at	10.5096	10.4928	11.0339	11.0804	-0.01676	0.52426	0.57076	*
rsmF	b1835	yebU_b1835_at	7.83651	7.55419	7.38264	7.55204	-0.282326	-0.453874	-0.284476	37.3227
rstA	b1608	rstA_b1608_at	9.22497	10.1888	10.1506	10.0561	0.963794	0.925634	0.831116	13.7662
rstB	b1609	rstB_b1609_at	8.88961	8.96051	9.42015	9.38007	0.070898	0.530538	0.49046	7.55422
rsxA	b1627	b1627_at	9.56006	8.99467	8.90509	9.13738	-0.565386	-0.65497	-0.422676	35.4664
rsxB	b1628	b1628_at	10.3561	9.27656	8.57677	9.61585	-1.07952	-1.77931	-0.740226	58.398
rsxC	b1629	b1629_at	9.78526	9.77705	8.61734	9.07782	-0.008208	-1.16792	-0.707432	39.4278
rsxD	b1630	ydgO_b1630_at	9.54391	9.50968	8.34075	8.86855	-0.034224	-1.20316	-0.675362	43.8675
rsxE	b1632	ydgQ_b1632_at	9.92641	9.78726	8.97609	9.38935	-0.13915	-0.950316	-0.537062	43.486
rsxG	b1631	b1631_at	9.27186	9.0619	8.09656	8.61174	-0.209958	-1.1753	-0.66012	43.8337
rtcA	b3420	rtcA_b3420_at	9.08304	8.99716	8.78135	9.05586	-0.085876	-0.301694	-0.027184	90.9895
ruvC	b1863	ruvC_b1863_at	10.3621	10.2632	9.52213	9.70967	-0.09896	-0.840008	-0.652466	22.3262
sapA	b1294	sapA_b1294_at	9.82429	9.41758	9.14458	9.58184	-0.406714	-0.679712	-0.242452	64.3302
sapB	b1293	sapB_b1293_at	8.4157	8.2322	8.08376	8.07759	-0.183496	-0.331938	-0.33811	0
sapD	b1291	sapD_b1291_at	8.65288	8.3021	8.15261	8.27764	-0.350782	-0.500276	-0.375244	24.9926
sbmC	b2009	sbmC_b2009_at	7.77144	8.08776	9.01133	8.42647	0.316316	1.23988	0.655024	47.1705
sdaA	b1814	sdaA_b1814_at	9.34962	9.24403	8.81917	9.16136	-0.105596	-0.530448	-0.188264	64.5085
sdaB	b2797	sdaB_b2797_at	9.54357	9.53278	7.89671	8.05115	-0.010784	-1.64685	-1.49242	9.37739
sdaC	b2796	sdaC_b2796_at	12.4815	12.4187	9.08436	9.98859	-0.06276	-3.39714	-2.49291	26.6174
sdhA	b0723	sdhA_b0723_at	11.5727	11.6986	12.7055	12.8768	0.12594	1.13282	1.30418	0
sdhB	b0724	sdhB_b0724_at	10.3687	10.4058	11.437	11.7794	0.03714	1.06828	1.41074	0
sdhC	b0721	sdhC_b0721_at	11.0975	11.1037	12.1711	12.4833	0.00622	1.07358	1.38586	0
sdhD	b0722	sdhD_b0722_at	11.7712	11.8182	12.6244	12.851	0.04698	0.85318	1.07984	0
secD	b0408	secD_b0408_at	10.9773	10.8759	9.9568	10.1637	-0.10144	-1.02054	-0.81368	20.2697
secE	b3981	secE_b3981_at	13.0242	12.641	11.7982	12.4272	-0.38326	-1.226	-0.597	51.3051
secF	b0409	secF_b0409_at	10.6848	10.5498	9.56367	9.79554	-0.135	-1.12113	-0.889262	20.6814
secM	b0097	yacA_b0097_at	10.8397	10.5326	10.5188	10.7884	-0.30708	-0.32086	-0.05128	84.018
seqA	b0687	seqA_b0687_f_at	11.5203	11.3694	11.5449	11.0996	-0.1509	0.02462	-0.42064	*
serA	b2913	serA_b2913_at	9.45268	10.0011	10.3178	9.87308	0.548396	0.8651	0.420404	51.404
serC	b0907	serC_b0907_at	8.86215	9.07396	10.2661	9.47242	0.211806	1.40393	0.610274	56.531
serU	b1975	serU_b1975_at	10.1639	10.6816	10.3857	10.1311	0.517688	0.221788	-0.032834	106.342
serV	b2695	serV_b2695_at	12.2958	11.8164	11.8664	12.4216	-0.47934	-0.4294	0.12582	126.249
sfsA	b0146	sfsA_b0146_at	9.45735	9.40461	10.1556	10.001	-0.052736	0.698238	0.543646	*
sgcE	b4301	sgcE_b4301_at	8.73466	8.54019	8.49139	8.73486	-0.194474	-0.243276	0.000194	100.08
shiA	b1981	shiA_b1981_at	8.66177	8.62828	9.13986	8.95601	-0.03349	0.478092	0.29424	*
sieB	b1353	sieB_b1353_at	2.25771	3.13504	2.84043	2.88334	0.877328	0.582726	0.62563	28.6892
sixA	b2340	b2340_at	8.96873	8.45748	8.17534	8.29746	-0.511244	-0.793388	-0.671262	15.393
slp	b3506	slp_b3506_at	6.77231	6.8461	7.06847	7.30437	0.073788	0.29616	0.532058	0
smf	b3285	smf_2_b3285_at	10.7104	11.1063	11.1568	10.8591	0.39596	0.44638	0.14872	66.6831
smg	b3284	smg_b3284_at	10.7703	11.0011	11.5358	10.9041	0.23078	0.7655	0.13376	82.5265
smtA	b0921	smtA_b0921_at	11.0975	10.9866	11.0222	10.7562	-0.11082	-0.07528	-0.34124	0
sodA	b3908	sodA_b3908_at	12.7285	13.1401	13.5488	13.4892	0.4116	0.82024	0.76066	7.26373
sodC	b1646	sodC_b1646_at	7.29369	7.35821	8.15559	8.32758	0.064522	0.861908	1.0339	0
sohA	b3129	sohA_b3129_at	9.81865	10.0149	10.0692	10.1957	0.196236	0.25055	0.37701	0
soxS	b4062	soxS_b4062_at	9.21809	9.97371	10.3918	9.39976	0.75562	1.17375	0.181664	84.5227
speA	b2938	speA_b2938_at	10.4548	10.4572	9.57507	9.97936	0.00242	-0.879748	-0.475458	*
speB	b2937	speB_b2937_at	11.3641	11.2614	10.7779	10.7441	-0.10266	-0.58616	-0.61998	0
speD	b0120	speD_b0120_at	11.0866	10.86	8.94493	9.07206	-0.22656	-2.14163	-2.0145	5.93631
speE	b0121	speE_b0121_at	11.7879	11.2143	9.34819	9.84837	-0.57362	-2.43971	-1.93953	20.5019
spoT	b3650	spoT_b3650_at	11.451	11.2308	10.9075	11.1038	-0.22022	-0.54344	-0.34722	36.107
sprT	b2944	sprT_b2944_at	8.04359	7.84645	7.95266	8.18991	-0.197138	-0.090932	0.146318	174.221
spy	b1743	spy_b1743_at	9.31347	9.46043	10.3321	10.9319	0.146964	1.01865	1.61843	0
sra	b1480	rpsV_b1480_at	8.59092	9.50883	11.6786	11.8551	0.917914	3.08772	3.26416	0
srlA	b2702	srlA_b2702_at	8.67031	9.05023	9.4099	9.79626	0.379918	0.73959	1.12595	0
srlB	b2704	srlB_b2704_at	9.04074	9.22553	9.24697	9.51208	0.18479	0.206232	0.47134	0
srlD	b2705	srlD_b2705_at	6.91179	7.14348	8.01754	8.53768	0.231686	1.10575	1.62589	0
srlE	b2703	srlE_b2703_at	8.35932	8.47095	8.97112	9.61685	0.111636	0.611804	1.25753	0
srmB	b2576	srmB_b2576_at	10.5221	10.0737	9.26804	9.7814	-0.44838	-1.25402	-0.740664	40.9369
sscR	b2765	ygcM_b2765_at	9.61767	8.87396	8.56212	9.06297	-0.743712	-1.05555	-0.554698	47.4496
sseA	b2521	sseA_b2521_at	10.2585	10.3476	10.6618	10.7582	0.08912	0.4033	0.4997	*
sseB	b2522	sseB_b2522_at	10.6486	10.6214	10.4987	10.488	-0.02718	-0.14988	-0.16062	*
sspA	b3229	sspA_b3229_at	11.1253	11.0045	10.7918	10.8766	-0.12086	-0.33354	-0.24876	25.4182
sspB	b3228	sspB_b3228_at	11.036	10.7859	10.5514	10.7258	-0.25006	-0.48452	-0.31016	35.9861
sstT	b3089	ygjU_b3089_at	9.78548	9.82266	8.62967	9.05355	0.037176	-1.15581	-0.73193	*
sthA	b3962	udhA_b3962_at	9.17314	9.65692	10.5901	10.8275	0.48378	1.41694	1.65438	0
stpA	b2669	stpA_b2669_at	11.6141	11.5443	10.8343	10.8222	-0.06976	-0.7798	-0.7919	0
sucA	b0726	sucA_b0726_at	11.0495	10.8441	11.8263	12.9582	-0.2054	0.77684	1.87808	*
sucB	b0727	sucB_b0727_at	11.998	11.9316	12.7374	13.7459	-0.06638	0.73944	1.74794	*
sucC	b0728	sucC_b0728_at	11.9474	11.9407	12.7437	13.7991	-0.0067	0.79624	1.85166	*
sucD	b0729	sucD_b0729_at	9.88431	10.2912	11.0476	12.0346	0.406874	1.16329	2.15027	0
sufB	b1683	ynhE_b1683_at	9.65753	9.79769	10.1686	10.145	0.140158	0.511098	0.48747	4.62299
sufD	b1681	ynhC_b1681_at	9.88226	9.91599	10.0226	10.1182	0.033736	0.14033	0.235944	0
sufE	b1679	ynhA_b1679_at	8.32631	8.43203	8.89041	8.77841	0.10572	0.564094	0.452096	19.8545
sufI	b3017	sufI_b3017_at	9.60587	9.31702	9.08153	9.35623	-0.288852	-0.524344	-0.249648	52.3885
sufS	b1680	b1680_at	9.5471	9.52297	9.73259	9.84187	-0.024132	0.185496	0.294776	*
sugE	b4148	sugE_b4148_at	8.25238	8.01233	7.96094	8.08311	-0.240054	-0.291438	-0.169266	41.9204
suhB	b2533	suhB_b2533_at	10.4223	10.2286	9.22843	9.75442	-0.19374	-1.19391	-0.667916	44.0565
sulA	b0958	sulA_b0958_at	8.83961	9.08904	9.36054	8.82184	0.249434	0.520932	-0.017766	103.41
sxy	b0959	b0959_at	7.48552	7.78499	8.04548	7.64894	0.299474	0.559956	0.163424	70.8148
tadA	b2559	yfhC_b2559_at	9.70508	9.22755	9.13532	9.31781	-0.477532	-0.569758	-0.387272	32.0287
tag	b3549	tag_b3549_at	8.83743	9.04002	9.44581	9.02408	0.202594	0.608386	0.186652	69.3201
talA	b2464	talA_b2464_at	8.89463	9.02696	9.99363	11.1061	0.13233	1.099	2.21149	0
talB	b0008	talB_b0008_at	11.6581	11.8839	12.1703	11.8384	0.22576	0.51222	0.18034	64.7925
tas	b2834	b2834_at	9.06218	9.43531	10.4401	10.1073	0.373128	1.37788	1.04517	24.1467
tatC	b3839	yigU_b3839_at	10.0617	9.50601	9.49474	9.64382	-0.55566	-0.566932	-0.417854	26.2956
tbpA	b0068	tbpA_b0068_at	9.67839	9.39613	9.22974	9.44493	-0.282256	-0.448642	-0.23346	47.963
tdh	b3616	tdh_b3616_at	11.1566	11.2235	11.5291	11.5829	0.06688	0.37246	0.42624	0
tehB	b1430	tehB_b1430_at	8.96736	8.81947	9.2394	9.26247	-0.14789	0.272042	0.295108	*
tesB	b0452	tesB_b0452_at	8.16157	8.1844	8.73739	8.30093	0.02283	0.575818	0.139362	75.7976
tgt	b0406	tgt_b0406_at	12.5835	12.3934	11.4329	11.6146	-0.1901	-1.15062	-0.96892	15.7915
thiD	b2103	thiD_b2103_at	8.24195	8.06236	7.76855	7.85956	-0.179584	-0.473402	-0.382386	19.2259
thiM	b2104	thiM_b2104_at	9.08084	9.05511	8.74009	8.80061	-0.025728	-0.340748	-0.280228	17.7609
thrA	b0002	thrA_b0002_at	10.427	10.3361	10.1459	9.94292	-0.09096	-0.281088	-0.484104	0
thrL	b0001	thrL_b0001_at	8.69298	10.4205	9.97813	9.0963	1.72752	1.28515	0.403318	76.6534
thrV	b3273	thrV_b3273_f_at	12.9551	12.9817	12.5786	13.0571	0.0266	-0.37656	0.10198	*
thrW	b0244	thrW_b0244_f_at	11.8558	11.6061	11.3976	11.8525	-0.24968	-0.45818	-0.00326	99.2885
thyA	b2827	thyA_b2827_at	10.9142	10.6587	10.5437	10.7376	-0.25558	-0.3705	-0.17662	52.3293
tig	b0436	tig_b0436_at	12.5541	12.5554	11.7818	11.722	0.0013	-0.77226	-0.83202	*
tktB	b2465	tktB_b2465_at	8.84098	9.01922	9.12778	9.58855	0.17824	0.286802	0.747572	0
tldD	b3244	tldD_b3244_at	9.3207	9.54069	10.191	9.6766	0.21999	0.870266	0.355894	59.1051
tmk	b1098	tmk_b1098_at	9.76968	9.28771	9.04577	9.0736	-0.481972	-0.72391	-0.69608	3.8444
tnaA	b3708	tnaA_b3708_at	8.51061	8.65065	8.15837	9.71125	0.140034	-0.352248	1.20064	*
tnaC	b3707	tnaL_b3707_at	7.35585	7.75916	7.6099	9.83642	0.403312	0.254054	2.48057	0
tolA	b0739	tolA_b0739_at	10.7473	10.5482	10.2317	10.4382	-0.19918	-0.5156	-0.30912	40.0465
tolQ	b0737	tolQ_b0737_at	10.5539	9.84807	9.57786	9.9199	-0.705786	-0.976	-0.63396	35.0451
tolR	b0738	tolR_b0738_at	9.81993	9.0919	8.77355	9.03943	-0.728026	-1.04638	-0.7805	25.4094
tonB	b1252	tonB_b1252_at	10.5528	10.5066	9.98793	10.3168	-0.04618	-0.564854	-0.23594	58.2299
torC	b0996	torC_b0996_at	8.06233	8.2882	7.76441	7.53929	0.225866	-0.297926	-0.523046	*
tpiA	b3919	tpiA_b3919_at	10.9472	11.1276	11.7332	11.5854	0.18038	0.78606	0.63826	18.8026
treA	b1197	treA_b1197_at	8.34827	8.62152	8.75667	9.34055	0.273244	0.408398	0.992278	0
treB	b4240	treB_b4240_at	12.9319	13.1099	12.1562	13.4701	0.17804	-0.77572	0.53824	*
treC	b4239	treC_b4239_at	11.4464	11.4006	10.3164	11.7658	-0.04578	-1.13001	0.31936	128.262
trkA	b3290	trkA_b3290_at	9.32964	9.02763	8.78308	9.07325	-0.302008	-0.546562	-0.25639	53.0904
trkD	b3747	kup_b3747_at	8.33538	8.53391	8.08769	8.05197	0.19853	-0.24769	-0.283406	*
trmA	b3965	trmA_b3965_at	10.1624	9.49698	9.04785	9.5361	-0.66538	-1.11451	-0.626262	43.8084
trmD	b2607	trmD_b2607_at	14.4804	14.4203	13.5254	14.192	-0.06004	-0.95494	-0.28838	69.8012
trmI	b2960	yggH_b2960_at	11.7799	11.3246	10.7411	11.0866	-0.4553	-1.03886	-0.69332	33.2615
trpA	b1260	trpA_b1260_at	8.7989	8.8558	9.46048	9.00577	0.0569	0.661588	0.206876	68.7304
trpB	b1261	trpB_b1261_at	9.27883	9.11945	10.4403	9.75884	-0.159382	1.16149	0.480008	*
trpC	b1262	trpC_b1262_at	8.2016	8.32054	8.9664	8.17707	0.118934	0.764798	-0.024534	103.208
trpL	b1265	trpL_b1265_at	7.93609	8.11617	7.90329	7.45647	0.18008	-0.032796	-0.479622	*
truA	b2318	truA_b2318_at	10.7551	10.4232	10.1169	10.2634	-0.33192	-0.638228	-0.4917	22.9586
truB	b3166	truB_b3166_at	10.904	10.9278	9.28257	10.0726	0.0238	-1.62147	-0.831458	*
truC	b2791	yqcB_b2791_at	9.71147	9.41285	8.91278	9.19507	-0.298616	-0.798692	-0.516394	35.345
tsf	b0170	tsf_b0170_at	13.5402	13.6242	13.2248	12.8998	0.084	-0.3154	-0.64044	*
tsgA	b3364	yhfC_b3364_at	10.0585	9.54761	8.71567	9.85348	-0.510852	-1.34279	-0.204976	84.7351
tsx	b0411	tsx_b0411_at	12.1496	12.1203	11.0571	11.4849	-0.02926	-1.09246	-0.6647	39.1557
ttcA	b1344	ydaO_b1344_at	10.3137	9.98293	8.91486	9.25705	-0.330772	-1.39884	-1.05665	24.462
typA	b3871	yihK_b3871_at	11.5043	11.3822	10.0096	10.428	-0.12204	-1.49467	-1.07624	27.9946
tyrA	b2600	tyrA_b2600_at	9.48061	9.2981	8.63421	8.88229	-0.18251	-0.8464	-0.598316	29.3105
tyrB	b4054	tyrB_b4054_at	9.41759	9.65697	9.84588	9.62304	0.239372	0.428286	0.205444	52.0311
tyrU	b3977	tyrU_b3977_f_at	13.8544	13.5338	13.5722	13.8813	-0.3206	-0.2822	0.02696	108.409
tyrV	b1230	tyrV_b1230_s_at	13.7491	13.4283	13.5471	13.8341	-0.3208	-0.20202	0.08498	126.49
ubiG	b2232	ubiG_b2232_at	10.3622	10.4103	10.2899	10.114	0.04806	-0.0723	-0.248242	*
ubiH	b2907	ubiH_b2907_at	9.56836	9.1159	9.56184	9.64449	-0.452462	-0.006522	0.076132	116.826
udk	b2066	udk_b2066_at	10.8909	10.5091	10.0203	10.4698	-0.38176	-0.870578	-0.4211	51.6298
udp	b3831	udp_b3831_at	11.0204	11.4235	11.7781	12.3851	0.40312	0.75774	1.36468	0
ugd	b2028	ugd_b2028_at	7.01707	6.97808	7.24965	7.88966	-0.038986	0.232584	0.872592	62.7707
ugpA	b3452	ugpA_b3452_at	10.1468	10.0212	9.48358	9.89987	-0.12562	-0.663204	-0.246906	24.581
ugpB	b3453	ugpB_b3453_at	7.29831	7.50554	8.56168	8.25113	0.207224	1.26337	0.952818	0
ugpC	b3450	ugpC_b3450_at	9.52153	9.54066	9.76979	10.0167	0.019124	0.248254	0.495138	*
ugpE	b3451	ugpE_b3451_at	8.52113	8.51416	8.91644	9.11545	-0.006974	0.395306	0.594316	*
ugpQ	b3449	ugpQ_b3449_at	8.47666	8.49849	8.72215	8.98282	0.02183	0.24549	0.506156	0
uidB	b1616	uidB_b1616_at	6.6054	6.52744	6.14277	6.4685	-0.077964	-0.462634	-0.136908	70.4068
ulaE	b4197	sgaU_b4197_at	9.40143	9.55308	9.69557	9.75813	0.151658	0.294144	0.356708	0
ung	b2580	ung_b2580_at	9.49688	9.67737	9.79352	9.51237	0.180484	0.296642	0.015492	94.7775
upp	b2498	upp_b2498_at	12.5854	12.3807	11.5842	12.0671	-0.20464	-1.00112	-0.51826	48.232
uraA	b2497	uraA_b2497_at	9.52613	9.64252	8.90844	9.28359	0.11639	-0.61769	-0.24254	*
usg	b2319	usg_b2319_at	10.4092	10.0157	9.5395	9.7448	-0.393512	-0.869684	-0.664382	23.6065
uspA	b3495	uspA_b3495_at	11.8407	12.5816	13.4899	12.497	0.7409	1.64916	0.65632	60.2028
uspB	b3494	yhiO_b3494_at	7.24838	7.7054	8.28087	8.32057	0.457024	1.03249	1.07219	0
uspC	b1895	yecG_b1895_at	7.03527	7.71689	7.81888	7.39984	0.681626	0.783616	0.364576	53.4752
uspD	b3923	yiiT_b3923_at	7.51129	8.75936	9.89273	8.83657	1.24808	2.38144	1.32529	44.3494
uspE	b1333	ydaA_b1333_at	9.4808	9.82695	10.1134	9.59845	0.346142	0.632602	0.117644	81.4032
uspF	b1376	ynaF_b1376_at	7.93094	7.91435	8.22675	8.3776	-0.016586	0.29581	0.446656	*
uup	b0949	uup_b0949_at	9.89167	9.85766	9.05478	9.2429	-0.03401	-0.836884	-0.648764	22.4786
uxuA	b4322	uxuA_b4322_at	9.45344	9.72282	9.08831	9.18022	0.269386	-0.36513	-0.273216	*
valT	b0744	valT_b0744_s_at	13.1982	12.6614	12.5937	13.224	-0.53672	-0.60444	0.0258	104.268
valX	b2402	valX_b2402_s_at	13.1522	12.6108	12.5672	13.1974	-0.54142	-0.585	0.04524	107.733
valY	b2403	valY_b2403_s_at	13.2177	12.7049	12.6668	13.282	-0.51278	-0.55092	0.06434	111.679
valZ	b0746	valZ_b0746_s_at	13.1166	12.5255	12.4468	13.114	-0.59112	-0.66978	-0.00254	99.6208
waaA	b3633	kdtA_b3633_at	10.2533	10.1554	9.89247	9.94081	-0.0979	-0.360828	-0.312486	13.3975
wbbK	b2032	wbbK_b2032_at	11.5168	11.2262	11.1142	11.023	-0.29066	-0.4026	-0.49382	0
wcaD	b2056	wcaD_b2056_at	4.95624	4.98332	5.16254	5.89342	0.027084	0.206296	0.937176	0
wrbA	b1004	wrbA_b1004_at	7.99855	8.03212	8.6534	9.21851	0.033572	0.654852	1.21996	0
wza	b2062	wza_b2062_at	7.78581	7.65625	7.54131	8.36859	-0.12956	-0.244496	0.582786	338.362
wzzE	b3785	wzzE_b3785_at	10.4629	9.79262	9.7041	9.93229	-0.67026	-0.75878	-0.530588	30.0735
xerC	b3811	xerC_b3811_at	10.004	9.69706	10.3244	10.2393	-0.306964	0.320378	0.235298	*
yacF	b0102	yacF_b0102_at	9.96478	9.68708	9.17043	9.25366	-0.277708	-0.794352	-0.711124	10.4775
yadB	b0144	yadB_b0144_at	8.71441	8.21705	7.35573	8.1536	-0.49736	-1.35868	-0.560812	58.7239
yafC	b0208	yafC_b0208_at	7.52661	7.75886	8.40377	7.52751	0.232254	0.877158	0.000898	99.8976
yafD	b0209	yafD_b0209_at	8.27531	8.3657	8.57538	8.44806	0.090394	0.300066	0.17275	42.4293
yafJ	b0223	yafJ_b0223_at	9.52648	9.57447	9.92141	9.63367	0.047986	0.394926	0.107186	72.8592
yafK	b0224	yafK_b0224_at	10.3918	10.1436	9.729	9.8233	-0.24818	-0.662764	-0.56846	14.2289
yafY	b0251	yafY_b0251_at	8.08998	8.14441	8.55148	8.15425	0.054436	0.461504	0.064272	86.0734
yagE	b0268	yagE_b0268_at	9.56705	9.39125	8.69273	9.01078	-0.1758	-0.874314	-0.556268	36.3766
yagN	b0280	yagN_b0280_at	9.38749	10.2538	10.1268	9.62577	0.866274	0.739284	0.238282	*
yagU	b0287	yagU_b0287_at	8.32407	9.39586	12.5891	12.1701	1.07179	4.26501	3.84599	10
yagW	b0290	yagW_b0290_at	9.57714	9.47228	8.9277	9.07862	-0.104856	-0.649436	-0.49852	23
yahA	b0315	yahA_b0315_at	9.44578	9.19786	8.748	8.48811	-0.247924	-0.697784	-0.957668	0
yahK	b0325	yahK_b0325_at	8.82652	8.7715	8.5218	8.99489	-0.055022	-0.304726	0.168362	155
yahO	b0329	yahO_b0329_at	7.05609	7.60571	9.06574	10.3035	0.549616	2.00964	3.24745	0
yaiA	b0389	yaiA_b0389_at	8.47439	8.35961	9.16311	9.34349	-0.11478	0.688718	0.869096	0
yaiB	b0382	yaiB_b0382_at	7.69561	8.19143	8.72268	8.63881	0.49582	1.02707	0.943196	8.16616
yaiE	b0391	yaiE_b0391_at	9.73843	9.9064	10.4847	9.90742	0.167972	0.746252	0.168992	77.3546
yaiN	b0357	yaiN_b0357_at	11.3395	11.0889	11.0575	11.3135	-0.25052	-0.28196	-0.02592	90.8072
yaiT	b0371	yaiT_b0371_at	6.23095	6.30143	5.70539	5.76496	0.070482	-0.525566	-0.465988	5.58839
yajC	b0407	yajC_b0407_at	12.3077	12.0138	11.4989	11.5441	-0.29386	-0.80882	-0.76362	*
yajG	b0434	yajG_b0434_at	11.251	11.1387	10.8924	10.961	-0.1123	-0.35866	-0.28998	19.1491
yajI	b0412	yajI_b0412_at	6.21069	6.46375	7.05124	6.6471	0.253066	0.840554	0.436414	48.0802
yajO	b0419	yajO_b0419_at	7.63289	7.4848	7.82718	7.99644	-0.148084	0.194292	0.363558	*
ybaB	b0471	ybaB_b0471_at	11.7813	11.8429	11.4351	11.4267	0.0616	-0.34624	-0.3546	*
ybaJ	b0461	ybaJ_b0461_at	9.83229	10.301	10.3978	9.66337	0.468712	0.565474	-0.168912	129.871
ybaP	b0482	ybaP_b0482_at	8.9711	9.64811	9.73117	9.57725	0.677012	0.76007	0.606152	20.2505
ybaQ	b0483	ybaQ_b0483_at	9.02521	10.0093	10.1232	9.07257	0.984124	1.09801	0.04736	95.6867
ybaW	b0443	ybaW_b0443_at	7.68281	7.68845	7.52731	7.71895	0.005634	-0.155504	0.036134	*
ybaY	b0453	ybaY_b0453_at	8.04206	8.12315	8.36955	8.48435	0.081094	0.327486	0.442294	0
ybbC	b0498	ybbC_b0498_at	7.02237	7.40707	7.71341	7.00385	0.384704	0.691046	-0.018514	102.679
ybbL	b0490	ybbL_b0490_at	8.36329	8.77883	9.22949	8.59825	0.415542	0.866202	0.234962	72.8745
ybbN	b0492	ybbN_b0492_at	9.97438	9.96652	10.6684	10.9086	-0.00786	0.693984	0.934184	*
ybbO	b0493	ybbO_b0493_at	10.048	9.87694	10.3696	9.90165	-0.17108	0.321596	-0.146376	*
ybbW	b0511	ybbW_b0511_at	8.07131	7.90181	7.52406	7.79113	-0.169496	-0.547246	-0.280184	48.8011
ybcI	b0527	ybcI_b0527_at	10.0111	10.0233	9.27753	9.37832	0.012244	-0.733552	-0.63276	*
ybcM	b0546	ybcM_b0546_at	6.32421	6.7428	7.19529	6.68443	0.418594	0.871084	0.36022	58.6469
ybcS	b0555	ybcS_b0555_at	6.8452	7.0308	6.34562	6.26787	0.185608	-0.499578	-0.577322	*
ybcV	b0558	ybcV_b0558_at	5.05459	4.67177	3.73026	4.17456	-0.382824	-1.32433	-0.880036	33.5487
ybdB	b0597	ybdB_b0597_at	10.2026	10.1671	9.69993	9.84801	-0.03556	-0.502692	-0.354606	29.4586
ybdF	b0579	ybdF_b0579_at	8.41147	8.75092	8.88899	8.41214	0.33945	0.477512	0.00067	99.8597
ybdG	b0577	ybdG_b0577_at	6.5715	6.54166	7.2224	6.31176	-0.029836	0.650902	-0.259742	*
ybeA	b0636	ybeA_b0636_at	11.0887	10.243	10.051	10.3357	-0.84574	-1.03775	-0.753082	27.4315
ybeB	b0637	ybeB_b0637_at	11.4963	10.4473	10.3344	10.6185	-1.04898	-1.16187	-0.87774	24.4548
ybeL	b0643	ybeL_b0643_at	8.15493	8.24868	9.1956	9.27971	0.093742	1.04066	1.12477	0
ybeX	b0658	ybeX_b0658_at	10.4203	10.3085	10.3724	10.9348	-0.11174	-0.047892	0.51454	560.48
ybeY	b0659	ybeY_b0659_at	11.2391	11.016	11.5024	12.0595	-0.22318	0.26328	0.82036	*
ybeZ	b0660	ybeZ_b0660_at	10.8959	10.6183	11.0618	11.6254	-0.27756	0.16586	0.7295	*
ybfE	b0685	ybfE_b0685_at	10.575	10.0143	9.71436	9.99674	-0.560676	-0.86062	-0.578236	32.8117
ybgC	b0736	ybgC_b0736_at	10.6692	10.1031	9.97341	10.2006	-0.566102	-0.695766	-0.46862	32.6469
ybgE	b0735	ybgE_b0735_at	9.85344	9.52803	8.89315	9.0804	-0.325404	-0.96029	-0.773036	19.4997
ybgF	b0742	ybgF_b0742_at	11.8441	11.7601	11.6047	11.8729	-0.08408	-0.23946	0.02872	111.994
ybgJ	b0711	ybgJ_b0711_at	9.05018	9.03245	10.0195	9.19346	-0.017734	0.969276	0.143276	*
ybgK	b0712	ybgK_b0712_at	9.04806	8.76442	9.68201	9.22852	-0.28364	0.633948	0.180458	*
ybgP	b0717	ybgP_b0717_at	7.10014	6.88981	6.48012	6.60259	-0.210334	-0.620018	-0.497552	19.752
ybhC	b0772	ybhC_b0772_at	10.9164	10.9558	10.5123	10.705	0.03936	-0.40416	-0.21144	*
ybhD	b0768	ybhD_b0768_at	7.14961	6.95537	7.24322	7.99622	-0.19424	0.093606	0.846606	*
ybhF	b0794	ybhF_b0794_at	8.69933	8.70185	9.07877	8.76831	0.002518	0.379444	0.068976	81.8218
ybhG	b0795	b0795_at	8.61259	8.76441	9.62547	8.87947	0.151818	1.01288	0.26688	73.6514
ybhM	b0787	ybhM_b0787_at	8.10944	8.10316	7.82572	7.80712	-0.006272	-0.283718	-0.30232	0
ybiC	b0801	ybiC_b0801_at	8.72737	8.64858	9.25734	9.25247	-0.078796	0.529966	0.5251	*
ybiH	b0796	ybiH_b0796_at	8.00729	8.69783	8.66369	8.2317	0.690538	0.656398	0.224402	67.5033
ybiS	b0819	ybiS_b0819_at	10.0418	10.0074	9.68655	9.58797	-0.034464	-0.35529	-0.453874	0
ybiT	b0820	ybiT_b0820_at	10.031	9.84386	8.92722	9.12281	-0.187104	-1.10374	-0.908156	17.7204
ybiV	b0822	b0822_at	9.47732	9.64082	9.70235	9.20725	0.163502	0.225038	-0.270066	220.009
ybjC	b0850	ybjC_b0850_at	11.7113	11.7823	12.134	12.3995	0.07096	0.4227	0.68814	0
ybjI	b0844	b0844_at	7.88372	7.93065	8.3341	7.84975	0.04693	0.450384	-0.033964	107.541
ybjK	b0846	b0846_at	7.471	7.30305	7.25118	7.21419	-0.167952	-0.219822	-0.256814	0
ybjN	b0853	ybjN_b0853_at	10.2168	9.86023	9.9456	10.3831	-0.356588	-0.27122	0.16626	146.625
ybjP	b0865	ybjP_b0865_at	8.04462	8.39809	9.29322	9.3879	0.353468	1.24859	1.34328	0
ybjQ	b0866	b0866_at	8.81692	9.02192	9.21265	8.87716	0.204998	0.395736	0.060242	84.7772
ybjX	b0877	ybjX_b0877_at	10.7964	10.7984	11.2962	11.2993	0.00204	0.49978	0.50286	0
ycaC	b0897	ycaC_b0897_at	8.65069	8.67595	8.81233	9.34867	0.025264	0.161646	0.697984	0
ycaN	b0900	ycaN_b0900_at	6.78378	6.95965	6.99016	6.76693	0.17587	0.206388	-0.016846	108.162
ycaO	b0905	ycaO_b0905_at	8.95722	9.00379	8.10903	7.79564	0.046574	-0.848188	-1.16158	*
ycaR	b0917	ycaR_b0917_at	11.0609	10.9166	10.7553	10.7586	-0.14428	-0.30558	-0.30224	1.093
ycbB	b0925	ycbB_b0925_at	8.65556	8.86591	9.88049	9.36901	0.210344	1.22493	0.713444	41.7564
ycbK	b0926	ycbK_b0926_at	10.8693	10.9984	11.2998	11.1049	0.1291	0.4305	0.23564	45.2636
ycbX	b0947	b0947_at	8.80319	8.92822	9.11822	8.84895	0.12503	0.315024	0.045752	85.4767
ycbY	b0948	ycbY_b0948_at	10.0093	9.5535	8.7066	9.26713	-0.45578	-1.30268	-0.742148	43.0292
ycbZ	b0955	b0955_at	9.95919	9.86436	9.28843	9.43368	-0.094828	-0.670762	-0.52551	21.6548
yccA	b0970	yccA_b0970_at	11.7165	11.4552	10.1373	9.89249	-0.26132	-1.57923	-1.82403	0
yccF	b0961	yccF_b0961_at	9.80455	9.47886	8.66868	8.97205	-0.32569	-1.13587	-0.832492	26.7087
yccJ	b1003	yccJ_b1003_at	8.52086	8.32258	8.58218	9.17951	-0.198284	0.06132	0.658648	*
yccS	b0960	b0960_at	7.9573	7.67886	6.82103	7.0596	-0.278436	-1.13627	-0.897702	20.9956
yccW	b0967	b0967_at	11.0526	11.075	10.496	10.5243	0.0224	-0.55668	-0.52832	*
ycdB	b1019	ycdB_b1019_at	9.17897	8.95602	9.3046	9.65497	-0.222942	0.12563	0.476002	*
ycdO	b1018	ycdO_b1018_at	10.4646	10.3863	11.0727	11.1891	-0.07834	0.60808	0.72452	*
ycdZ	b1036	ycdZ_b1036_at	10.8629	10.2506	9.91468	10.9356	-0.61234	-0.94826	0.0727	107.667
yceA	b1055	yceA_b1055_at	10.5927	10.4531	10.0203	10.3841	-0.13964	-0.572398	-0.20856	63.5638
yceD	b1088	yceD_b1088_at	13.7004	13.559	12.8618	13.0518	-0.14138	-0.83852	-0.64852	22.659
ycfJ	b1110	ycfJ_b1110_at	10.3496	10.4446	11.0953	10.6893	-0.240876	1.24268	0.781104	*
ycfL	b1104	ycfL_b1104_at	9.5519	9.56955	10.3318	9.8508	0.095	0.74564	0.3397	54.4418
ycfM	b1105	ycfM_b1105_at	10.5635	10.583	11.4253	11.0268	0.017654	0.779902	0.298898	61.6749
ycfP	b1108	ycfP_b1108_at	10.5635	10.583	11.4253	11.0268	0.01956	0.86184	0.4633	46.2429
ycfR	b1112	ycfR_b1112_at	9.44375	10.2714	10.4201	9.12767	0.82762	0.97633	-0.31608	132.374
ycfS	b1113	ycfS_b1113_at	9.20148	9.12567	8.57957	8.654	-0.075808	-0.621906	-0.547476	11.968
ycgE	b1162	ycgE_b1162_at	8.45098	9.17531	9.31463	9.11081	0.724334	0.863652	0.659836	23.5993
ycgK	b1178	ycgK_b1178_at	7.94429	8.47843	9.54806	8.93868	0.534138	1.60376	0.994388	37.9965
ycgL	b1179	ycgL_b1179_at	9.47725	9.64538	9.74325	9.23032	0.168126	0.265996	-0.24693	192.832
ycgM	b1180	b1180_at	9.00492	9.11913	9.30028	8.82429	0.11421	0.295358	-0.180636	161.158
ycgZ	b1164	ycgZ_b1164_at	8.98201	9.99511	11.1751	10.3282	1.0131	2.19313	1.34623	38.6161
ychF	b1203	ychF_b1203_at	10.7434	10.5234	9.90974	10.0135	-0.21998	-0.833656	-0.72988	12.4483
ychH	b1205	ychH_b1205_f_at	7.8672	8.08144	8.41675	8.56454	0.214238	0.549552	0.69734	0
ychM	b1206	ychM_b1206_at	7.88704	7.62596	7.14318	7.59747	-0.261084	-0.74386	-0.289574	61.0714
yciA	b1253	yciA_b1253_at	10.0948	9.85452	9.07828	9.45728	-0.2403	-1.01653	-0.63754	37.283
yciB	b1254	yciB_b1254_at	9.64369	9.20353	8.76005	8.98052	-0.440168	-0.883642	-0.663176	24.9497
yciC	b1255	yciC_b1255_at	10.567	10.18	9.68362	9.94547	-0.38696	-0.883336	-0.621488	29.6431
yciH	b1282	yciH_b1282_at	10.4308	10.2303	9.7338	10.1384	-0.20054	-0.697024	-0.292464	58.041
yciI	b1251	yciI_b1251_at	8.78609	9.38479	10.1481	9.13464	0.598704	1.36204	0.348558	74.4091
yciK	b1271	yciK_b1271_at	9.33836	9.4188	9.69575	9.32753	0.08044	0.357398	-0.010826	103.029
ycjX	b1321	ycjX_b1321_at	9.20172	9.07522	9.35471	9.91361	-0.1265	0.152992	0.71189	*
ycjZ	b1328	ycjZ_b1328_at	8.92495	8.76743	7.7672	8.18621	-0.157518	-1.15775	-0.73874	36.1916
ydcA	b1419	ydcA_b1419_at	8.70325	8.49356	9.02392	9.09575	-0.209688	0.320674	0.3925	*
ydcI	b1422	b1422_at	8.35897	8.28174	9.09844	9.01892	-0.077236	0.739468	0.659948	*
ydcP	b1435	ydcP_b1435_at	8.58574	8.3398	7.94332	8.11119	-0.245942	-0.642424	-0.474554	26.1307
ydcS	b1440	b1440_at	8.18389	8.79155	7.6746	7.86777	0.607662	-0.509288	-0.316112	*
ydcY	b1446	b1446_at	9.33921	9.61227	9.61517	9.45436	0.27306	0.275964	0.115152	58.2728
yddV	b1490	b1490_at	6.3182	6.30353	6.58069	6.54942	-0.01467	0.262492	0.231218	*
ydfG	b1539	ydfG_b1539_at	9.90116	10.0133	10.2301	10.1367	0.112106	0.328902	0.23553	28.389
ydfO	b1549	ydfO_b1549_at	5.08075	4.24562	3.63971	3.50472	-0.835136	-1.44104	-1.57603	0
ydgH	b1604	b1604_at	9.66606	9.63487	9.30786	9.37668	-0.03119	-0.358204	-0.289376	19.2147
ydgI	b1605	b1605_at	9.71131	9.41143	9.2079	9.44478	-0.299878	-0.503404	-0.266524	47.0556
ydgJ	b1624	b1624_at	8.90205	9.09089	9.20275	8.86636	0.188844	0.300698	-0.035686	111.868
ydgK	b1626	b1626_at	9.00873	8.1604	8.03944	8.30299	-0.848336	-0.969288	-0.705746	27.1892
ydhB	b1659	ydhB_b1659_at	8.12504	8.07172	7.93218	7.91562	-0.053326	-0.192866	-0.209424	*
ydhF	b1647	b1647_at	9.21784	9.16794	9.43505	9.51902	-0.049906	0.217208	0.30118	*
ydhL	b1648	b1648_at	6.47401	6.86753	7.12141	6.97525	0.393524	0.647404	0.501242	22.5766
ydhO	b1655	ydhO_b1655_at	8.20464	8.82337	8.95707	9.09943	0.618724	0.752424	0.89479	0
ydhQ	b1664	b1664_at	9.08665	9.1901	9.68061	9.76396	0.103446	0.593954	0.677308	0
ydhT	b1669	b1669_at	8.85327	8.7703	8.43797	8.37656	-0.082976	-0.415306	-0.476712	0
ydhW	b1672	b1672_at	6.61182	6.92497	7.03077	6.9348	0.313156	0.418954	0.322988	22.9061
ydiA	b1703	ydiA_b1703_at	9.54441	9.85815	10.0855	9.83937	0.313742	0.54104	0.294962	45.4824
ydiE	b1705	ydiE_b1705_at	8.53829	8.81388	8.04229	7.84842	0.27559	-0.495996	-0.689872	*
ydiH	b1685	b1685_at	7.51549	7.86842	8.5134	8.60921	0.352926	0.997904	1.09372	0
ydiK	b1688	b1688_at	9.12837	9.12021	8.85545	8.84225	-0.008166	-0.272922	-0.286124	0
ydiV	b1707	b1707_at	6.33019	6.64568	7.39781	6.73384	0.315494	1.06762	0.403646	62.1918
ydiY	b1722	b1722_at	9.77745	9.27726	8.01019	9.02948	-0.500184	-1.76726	-0.747966	57.6765
ydiZ	b1724	b1724_at	7.37678	7.57864	8.83836	9.39391	0.201866	1.46158	2.01713	0
ydjA	b1765	ydjA_b1765_at	10.4964	10.4992	10.9267	10.4506	0.00282	0.43034	-0.04574	110.629
ydjM	b1728	b1728_at	8.8027	8.65054	8.30638	8.41915	-0.152158	-0.496324	-0.383548	22.7223
ydjN	b1729	b1729_at	9.64589	9.52572	8.86004	8.96503	-0.12017	-0.785846	-0.680862	13.3594
yeaC	b1777	b1777_at	10.0848	10.4033	11.188	10.9795	0.3185	1.10312	0.89466	18.8973
yeaD	b1780	yeaD_b1780_at	9.00506	8.99248	10.0196	11.0074	-0.012588	1.01452	2.00236	*
yeaG	b1783	yeaG_b1783_at	7.43609	7.44659	8.39515	8.95676	0.010496	0.959062	1.52067	0
yeaH	b1784	yeaH_b1784_at	6.91926	6.8047	7.05042	7.3491	-0.114562	0.131154	0.429838	*
yeaO	b1792	yeaO_b1792_at	7.88882	8.15675	8.58834	8.33312	0.267928	0.69952	0.444304	36.4844
yeaQ	b1795	yeaQ_b1795_at	9.21924	9.29334	9.7273	10.2944	0.0741	0.50806	1.07518	0
yeaR	b1797	yeaR_b1797_at	7.9929	8.27921	9.18081	9.04887	0.286316	1.18792	1.05597	11.1072
yeaT	b1799	yeaT_b1799_at	7.9752	7.92751	7.99804	8.33979	-0.047692	0.022838	0.364588	*
yeaY	b1806	b1806_at	9.94205	9.64196	9.03157	9.20994	-0.300096	-0.910482	-0.732112	19.5907
yeaZ	b1807	yeaZ_b1807_at	10.5842	10.1687	9.358	9.7853	-0.41552	-1.22624	-0.79894	34.8464
yebC	b1864	yebC_b1864_at	11.8796	11.946	11.3952	11.3724	0.06634	-0.48444	-0.5072	*
yebG	b1848	yebG_b1848_at	10.3581	10.2174	10.0911	10.2	-0.1407	-0.267	-0.15814	40.7715
yebK	b1853	yebK_b1853_at	9.56816	9.54613	9.35619	9.84105	-0.022038	-0.211974	0.272888	228.737
yebR	b1832	b1832_at	11.446	11.5988	11.9879	11.7434	0.15274	0.54184	0.29736	45.1203
yebV	b1836	b1836_at	7.66267	7.51166	7.51979	8.44445	-0.151014	-0.142886	0.781778	617.686
yebY	b1839	b1839_at	9.59811	9.73214	10.0993	9.50968	0.134034	0.501172	-0.088426	117.644
yebZ	b1840	b1840_at	10.8048	10.7437	11.0258	10.7193	-0.06108	0.221	-0.08552	*
yecA	b1908	yecA_b1908_at	9.22326	9.33155	9.96014	9.30931	0.10829	0.736882	0.086052	88.3221
yecD	b1867	yecD_b1867_at	9.56375	9.502	10.3953	10.4218	-0.06175	0.831588	0.858028	*
yecF	b1915	yecF_b1915_at	9.72372	9.69191	9.15765	9.06781	-0.031808	-0.566066	-0.655912	0
yecM	b1875	yecM_b1875_at	9.46876	9.39536	9.25244	9.15689	-0.073398	-0.216312	-0.31187	0
yecS	b1918	yecS_b1918_at	9.09735	8.9498	9.19181	9.37697	-0.147556	0.09446	0.27962	*
yedD	b1928	yedD_b1928_at	11.1271	11.2789	11.2071	10.9672	0.1518	0.08002	-0.1599	205.336
yedE	b1929	yedE_b1929_at	9.58179	9.41684	8.72086	9.3082	-0.164952	-0.86093	-0.273596	68.2209
yedF	b1930	yedF_b1930_at	9.1473	9.09752	8.38668	8.86441	-0.049778	-0.760626	-0.282892	62.808
yedI	b1958	yedI_b1958_at	10.8134	10.4549	9.9235	9.98646	-0.35846	-0.88986	-0.826902	7.07505
yedR	b1963	b1963_at	8.2812	8.67862	8.64449	8.09705	0.397426	0.363292	-0.184146	146.335
yedV	b1968	yedV_b1968_at	7.3958	7.71502	8.12879	7.99422	0.319218	0.732986	0.59842	18.3586
yedZ	b1972	b1972_at	4.72931	4.70963	5.27006	5.25303	-0.019678	0.540748	0.523722	*
yeeA	b2008	yeeA_b2008_at	8.97094	9.16853	9.33498	9.08749	0.197594	0.364046	0.116552	67.9843
yeeF	b2014	yeeF_b2014_at	11.5374	11.2637	8.83231	9.39888	-0.27364	-2.70505	-2.13848	20.9448
yeeL	b1979	b1979_at	7.15477	7.17835	6.93474	7.20416	0.023586	-0.220022	0.049396	*
yeeR	b2001	b2001_at	8.01768	8.02127	8.12644	8.32731	0.003588	0.10876	0.309626	0
yeeW	b2006	yeeW_b2006_at	8.79366	8.94423	8.45992	8.5846	0.150572	-0.33374	-0.209062	*
yeeX	b2007	yeeX_b2007_at	11.795	11.9692	12.3659	11.8673	0.17416	0.5709	0.07226	87.3428
yeeZ	b2016	b2016_at	9.01544	9.37041	9.73604	9.21482	0.354978	0.720608	0.199382	72.3314
yefM	b2017	yefM_b2017_at	9.81835	10.1064	9.88188	9.55709	0.288076	0.06353	-0.261264	190.693
yegI	b2070	b2070_at	8.72227	8.71946	8.45232	8.34939	-0.00281	-0.269956	-0.372884	0
yegP	b2080	b2080_at	7.32253	7.52884	7.63966	7.87243	0.206316	0.31713	0.549906	0
yegQ	b2081	yegQ_b2081_at	10.2072	9.68642	8.25014	8.74674	-0.520804	-1.95708	-1.46048	25.3748
yegR	b2085	b2085_at	4.80018	5.02955	5.3767	5.33718	0.22937	0.57652	0.536998	6.85527
yegS	b2086	b2086_at	7.78355	7.72277	8.02063	8.37205	-0.060788	0.237074	0.588494	*
yehE	b2112	yehE_b2112_at	7.34438	7.56514	8.17856	8.6752	0.22076	0.834174	1.33082	0
yehS	b2124	yehS_b2124_at	8.87436	8.60046	8.336	8.52781	-0.2739	-0.538358	-0.346548	35.6287
yehT	b2125	yehT_b2125_at	8.38459	8.60699	8.15537	8.31935	0.24211	-0.229218	-0.065238	*
yehU	b2126	yehU_b2126_at	9.02835	9.11566	8.66704	9.05129	0.087304	-0.36131	0.022936	*
yehW	b2128	yehW_b2128_at	7.54606	7.79114	7.81109	8.04995	0.245078	0.26503	0.503886	0
yehX	b2129	yehX_b2129_at	8.406	8.61681	8.82604	8.93268	0.210808	0.420044	0.526676	0
yehY	b2130	yehY_b2130_at	10.103	10.5597	10.2603	10.1581	0.45662	0.15728	0.055042	87.9458
yeiE	b2157	yeiE_b2157_at	8.81661	9.07028	9.30363	9.02225	0.253676	0.487024	0.205644	57.7754
yeiG	b2154	yeiG_b2154_at	7.96411	8.4111	9.8421	9.3742	0.446998	1.87799	1.41009	24.9147
yeiH	b2158	yeiH_b2158_at	9.30315	9.74339	9.75169	9.63712	0.440236	0.448538	0.333974	25.5416
yeiL	b2163	yeiL_b2163_at	6.30119	6.46563	6.74594	6.59113	0.164438	0.444746	0.289938	34.8082
yeiP	b2171	yeiP_b2171_at	10.7493	10.7067	10.0933	10.3984	-0.0426	-0.656008	-0.35092	46.5067
yejH	b2184	yejH_b2184_at	9.23317	9.4024	9.54879	9.51419	0.16923	0.315622	0.281024	10.9618
yejK	b2186	yejK_b2186_at	9.79034	9.71293	9.03673	9.1784	-0.077408	-0.753606	-0.611936	18.7989
yejL	b2187	yejL_b2187_at	11.2743	10.8948	10.2721	10.6422	-0.37944	-1.00212	-0.63206	36.9277
yejM	b2188	yejM_b2188_at	9.78946	9.72635	9.78327	10.2368	-0.063114	-0.006186	0.44732	808.749
yfaE	b2236	yfaE_b2236_at	9.70441	9.52163	9.59742	8.96505	-0.182784	-0.106996	-0.739362	0
yfaZ	b2250	b2250_at	9.3134	9.27318	8.84922	8.708	-0.040212	-0.464176	-0.605392	0
yfbB	b2263	yfbB_b2263_at	8.92958	8.69762	8.55405	8.76658	-0.231962	-0.375536	-0.163006	56.5938
yfbQ	b2290	b2290_at	8.69041	8.94661	9.73363	9.19602	0.256204	1.04322	0.505608	51.5341
yfbR	b2291	b2291_at	9.20927	9.22497	8.73451	8.46248	0.0157	-0.474762	-0.746788	*
yfbT	b2293	yfbT_b2293_at	9.33885	9.295	9.96065	9.81804	-0.04385	0.621802	0.479196	*
yfbU	b2294	b2294_at	10.3938	10.6137	11.4817	10.9767	0.21988	1.08794	0.58292	46.4198
yfcA	b2327	yfcA_b2327_at	10.0669	10.1291	10.1184	10.3842	0.0622	0.051528	0.31726	0
yfcG	b2302	yfcG_b2302_at	7.8585	7.84384	8.0313	8.29763	-0.014656	0.172798	0.439132	*
yfdC	b2347	yfdC_b2347_at	6.66856	6.85956	7.04102	7.17858	0.190998	0.37246	0.51002	0
yfdG	b2350	b2350_at	10.3172	10.3413	9.95732	10.2163	0.02406	-0.359898	-0.1009	*
yfdQ	b2360	b2360_at	6.10929	6.06484	5.64785	5.87724	-0.044458	-0.461444	-0.23205	49.7122
yfdV	b2372	b2372_at	7.90181	7.92332	7.55632	7.48419	0.021514	-0.345488	-0.417622	*
yfdX	b2375	b2375_at	6.81334	6.64983	6.48877	6.88907	-0.16351	-0.32457	0.075732	123.333
yfdY	b2377	b2377_at	8.20294	8.87435	8.7984	8.36188	0.671412	0.595462	0.158936	76.3281
yfeA	b2395	yfeA_b2395_at	8.78634	8.80491	8.57281	8.55543	0.018566	-0.213528	-0.230906	*
yfeT	b2427	yfeT_b2427_at	7.95437	8.53148	8.38827	7.94	0.577114	0.433902	-0.014372	102.49
yfeX	b2431	b2431_at	9.71351	9.75047	9.35874	9.29012	0.03696	-0.354766	-0.42339	*
yffP	b2447	b2447_at	9.09065	9.36473	8.3861	8.34548	0.274076	-0.70455	-0.745168	*
yffR	b2449	b2449_at	8.65457	8.83076	9.15266	9.00414	0.17619	0.49809	0.349576	29.8167
yfgB	b2517	yfgB_b2517_at	10.307	9.98946	8.88519	9.62374	-0.31758	-1.42185	-0.6833	51.9428
yfgC	b2494	b2494_at	9.53456	9.58102	9.88127	9.66394	0.046458	0.346706	0.129372	*
yfgD	b2495	b2495_at	9.52367	9.66501	9.96887	9.76659	0.14134	0.445194	0.24292	62.6854
yfgJ	b2510	b2510_at	8.4562	8.18996	7.83845	8.10272	-0.26624	-0.61775	-0.353488	42.7781
yfgL	b2512	b2512_at	11.3493	10.8286	10.2663	10.5913	-0.52064	-1.08298	-0.758	30.0079
yfgM	b2513	b2513_at	11.8471	11.6407	11.443	11.4341	-0.20646	-0.40412	-0.413	0
yfhA	b2554	yfhA_b2554_at	9.96971	9.93662	10.2025	10.2289	-0.033086	0.232794	0.339934	*
yfhL	b2562	yfhL_b2562_at	9.18433	8.28939	8.06209	8.16953	-0.894936	-1.12224	-1.01479	9.57424
yfhQ	b2532	b2532_at	11.3169	10.9235	10.6281	10.9466	-0.39336	-0.68878	-0.37034	46.2325
yfiB	b2605	yfiB_b2605_at	8.89697	9.16055	9.65167	9.32771	0.263586	0.754698	0.430738	42.9258
yfiD	b2579	yfiD_b2579_at	9.02165	10.483	11.0483	10.004	1.46137	2.02667	0.982342	51.5294
yfiF	b2581	yfiF_b2581_at	10.3901	10.4628	9.92407	9.76967	0.07264	-0.466068	-0.62047	*
yfiN	b2604	yfiN_b2604_at	8.01569	8.37378	8.59816	8.28236	0.358098	0.58247	0.266678	54.216
yfiP	b2583	yfiP_b2583_at	8.01581	7.81438	7.32457	7.74713	-0.201428	-0.69124	-0.268682	61.1304
yfiQ	b2584	yfiQ_b2584_at	8.53474	8.39554	8.70001	9.10047	-0.139194	0.165268	0.565734	*
yfjF	b2618	b2618_at	10.0727	9.65161	9.617	9.90666	-0.421076	-0.45569	-0.166026	63.566
yfjG	b2619	b2619_at	11.0601	10.6027	10.5516	10.8414	-0.4574	-0.50844	-0.2187	56.9861
yfjH	b2623	yfjH_b2623_at	4.85442	5.23474	5.88459	5.49742	0.380322	1.03017	0.643006	37.5825
yfjK	b2627	yfjK_b2627_at	6.82449	7.33843	7.70885	7.36967	0.513938	0.884352	0.545178	38.3528
yfjQ	b2633	yfjQ_b2633_at	7.77127	7.69044	7.47483	7.62899	-0.080834	-0.29644	-0.142282	52.0031
yfjU	b2638	b2638_at	6.07776	6.57178	7.1713	7.04607	0.494018	1.09353	0.968306	11.4517
ygaC	b2671	ygaC_b2671_at	5.82958	6.3312	7.87974	6.93003	0.501622	2.05016	1.10045	46.3235
ygaF	b2660	ygaF_b2660_at	8.00006	8.03393	8.34045	9.17683	0.033874	0.34039	1.17677	0
ygaH	b2683	ygaH_b2683_at	10.53	10.2644	10.153	10.3241	-0.26558	-0.37704	-0.20586	45.401
ygaM	b2672	ygaM_b2672_at	8.23735	8.55028	9.3911	10.1458	0.312928	1.15376	1.90841	0
ygaU	b2665	ygaU_b2665_at	8.44928	8.5377	9.49403	9.84541	0.088414	1.04474	1.39612	0
ygaW	b2670	b2670_at	7.09365	7.01952	6.83081	7.30081	-0.074136	-0.262844	0.207152	178.812
ygaZ	b2682	b2682_at	10.1833	10.0605	9.72966	9.98509	-0.122844	-0.453656	-0.198228	56.3043
ygbE	b2749	ygbE_b2749_at	7.97609	8.70528	9.23736	9.22412	0.729198	1.26127	1.24803	1.04989
ygbF	b2754	ygbF_b2754_at	7.54897	7.66909	8.13524	7.92535	0.120116	0.586266	0.376382	35.8001
ygbJ	b2736	b2736_at	6.79579	6.75972	6.78989	7.00093	-0.036074	-0.0059	0.205136	668.653
ygbT	b2755	b2755_at	7.76304	7.82471	8.23974	8.19022	0.061666	0.476696	0.42718	10.3873
ygcJ	b2758	b2758_at	5.79823	5.84744	6.60839	6.42318	0.049208	0.810158	0.624942	22.8617
ygcL	b2760	b2760_at	5.68115	5.99546	6.21187	5.85523	0.314314	0.530722	0.174084	67.1986
ygdH	b2795	ygdH_b2795_at	9.2875	9.4343	10.2915	9.92278	0.146796	1.00396	0.63528	36.7223
ygdI	b2809	b2809_at	7.05318	7.48949	8.43063	8.86051	0.436308	1.37744	1.80733	0
ygdR	b2833	b2833_at	8.72997	9.1445	10.0652	9.77261	0.414528	1.33521	1.04264	21.9116
ygeA	b2840	ygeA_b2840_at	7.38536	7.78369	7.98816	7.52276	0.398332	0.602798	0.137406	77.2053
ygeV	b2869	ygeV_b2869_at	8.12973	8.31454	8.39437	8.68875	0.184814	0.26464	0.559022	0
ygeW	b2870	ygeW_b2870_at	7.05342	7.25444	6.66296	6.68663	0.201016	-0.390458	-0.366786	*
ygeX	b2871	ygeX_b2871_at	7.10233	7.37241	7.21359	7.15349	0.270074	0.11126	0.051152	81.06
ygfI	b2921	ygfI_b2921_at	6.74587	6.62704	6.81287	7.26736	-0.11883	0.067004	0.521486	*
ygfZ	b2898	ygfZ_b2898_at	10.2258	10.475	10.735	10.4919	0.2492	0.50912	0.26606	47.7412
yggE	b2922	yggE_b2922_at	9.50353	10.0631	10.9993	11.0224	0.559618	1.49577	1.51883	0
yggG	b2936	yggG_b2936_at	8.68245	8.97946	9.74004	9.54571	0.29701	1.05759	0.86326	18.3751
yggL	b2959	yggL_b2959_at	11.9039	11.9134	11.4674	11.4951	0.00946	-0.43658	-0.40884	*
yggN	b2958	yggN_b2958_at	10.5577	10.6375	10.2078	9.98785	0.0798	-0.349882	-0.56985	*
yggS	b2951	yggS_b2951_at	10.4453	10.3647	10.1675	10.342	-0.08062	-0.27786	-0.10334	62.8086
yggT	b2952	yggT_b2952_at	11.2723	11.0939	10.826	11.1119	-0.17838	-0.44626	-0.16034	64.0703
yghA	b3003	yghA_b3003_at	7.92543	8.12586	8.13196	8.67632	0.200428	0.206536	0.750896	0
yghB	b3009	yghB_b3009_at	8.6023	8.57828	8.62234	8.85601	-0.024018	0.020048	0.253718	*
yghE	b2969	yghE_b2969_at	7.61416	7.59045	7.28619	7.34985	-0.023708	-0.327968	-0.264316	19.408
yghG	b2971	b2971_at	9.95034	9.16556	8.43411	8.68507	-0.784784	-1.51624	-1.26527	16.552
yghU	b2989	b2989_at	8.89923	9.12374	9.61331	9.78428	0.224514	0.714082	0.88505	0
ygiA	b3036	ygiA_b3036_at	10.2276	9.68222	9.41281	9.97639	-0.545346	-0.814764	-0.251178	69.1717
ygiB	b3037	ygiB_b3037_at	11.1331	10.984	10.6394	10.7075	-0.14904	-0.49372	-0.42558	13.8013
ygiC	b3038	ygiC_b3038_at	10.6107	10.6243	10.1726	10.3312	0.01366	-0.43806	-0.27948	*
ygiF	b3054	ygiF_b3054_at	9.8372	9.81142	10.3552	9.93164	-0.025776	0.518024	0.094444	*
ygiN	b3029	ygiN_b3029_at	9.96894	10.5308	11.1385	10.3974	0.561896	1.16958	0.428456	63.3666
ygiQ	b3015	ygiR_b3016_at	9.44471	9.12087	8.11523	8.78264	-0.32384	-1.32948	-0.662068	50.2008
ygiS	b3020	b3020_at	7.47543	7.95524	8.11461	8.40027	0.479804	0.639172	0.924832	0
ygiT	b3021	b3021_at	6.44385	7.05875	7.45492	6.43515	0.614908	1.01107	-0.008696	100.86
ygiV	b3023	b3023_at	8.17976	8.4174	8.52389	8.61528	0.237642	0.344134	0.435526	0
ygiW	b3024	ygiW_b3024_at	8.47783	8.86136	9.57231	10.1789	0.383534	1.09448	1.70111	0
ygjN	b3083	ygjN_b3083_at	7.63064	7.37692	7.40429	7.04741	-0.253718	-0.22635	-0.583232	0
yhaH	b3103	yhaH_b3103_at	8.80535	9.01215	9.43324	9.11191	0.206808	0.62789	0.30656	51.1762
yhaM	b4470	yhaM_b3108_at	8.86999	9.17457	8.62717	8.65228	0.0594	-0.642628	-0.54096	*
yhbC	b3170	yhbC_b3170_at	12.9806	12.5428	11.341	12.3121	-0.4378	-1.63956	-0.66848	59.2281
yhbJ	b3205	yhbJ_b3205_at	9.89801	9.70128	10.3425	10.2495	-0.19673	0.51607	0.47261	*
yhbO	b3153	yhbO_b3153_at	7.81954	8.30345	8.47705	8.68361	0.48391	0.657508	0.864066	0
yhbQ	b3155	yhbQ_b3155_at	8.36439	8.41332	8.22634	8.2318	0.048928	-0.13805	-0.132586	*
yhbS	b3156	yhbS_b3156_at	9.21901	9.15603	9.42132	9.1317	-0.062972	0.202318	-0.08731	*
yhbT	b3157	yhbT_b3157_at	9.7299	9.94368	10.3243	9.7055	0.213774	0.594376	-0.024408	104.106
yhbU	b3158	yhbU_b3158_at	8.16235	8.42992	8.51879	8.74154	0.267568	0.356442	0.579194	0
yhbW	b3160	yhbW_b3160_at	9.87017	10.072	10.6162	10.6513	0.20185	0.746032	0.781092	0
yhbX	b3173	yhbX_b3173_at	6.92072	7.19895	7.22523	7.09102	0.278226	0.304506	0.1703	44.0734
yhbY	b3180	yhbY_b3180_at	11.8029	11.7599	10.8561	11.0404	-0.04298	-0.94678	-0.76248	19.466
yhcB	b3233	yhcB_b3233_at	10.3806	10.9597	11.2881	10.3231	0.57908	0.90744	-0.05748	106.334
yhcN	b3238	yhcN_b3238_at	8.17613	9.49596	10.7335	10.1464	1.31983	2.55737	1.97023	22.9586
yhcO	b3239	yhcO_b3239_at	6.35187	6.85642	7.87012	8.22616	0.504554	1.51825	1.87429	0
yhdH	b3253	yhdH_b3253_at	9.73467	10.0461	10.5853	10.6563	0.311416	0.85063	0.92165	0
yhdN	b3293	yhdN_b3293_at	8.83938	9.18738	9.98727	9.91803	0.347994	1.14789	1.07865	6.03211
yhdP	b4472	yhdR_b3246_at	8.78037	8.81586	9.02486	8.74317	0.035494	0.244488	-0.037196	115.214
yhdZ	b3271	yhdZ_b3271_at	6.91521	7.24722	7.8691	7.22813	0.332012	0.95389	0.312914	67.196
yheL	b3343	yheL_b3343_at	9.91031	9.88417	10.1037	10.6423	-0.026142	0.193396	0.731988	*
yheN	b3345	yheN_b3345_at	10.0746	10.0964	10.4312	10.3428	0.02184	0.35666	0.26822	24.7967
yheU	b3354	yheU_b3354_at	8.91598	9.31568	9.54089	9.12367	0.3997	0.624904	0.207692	66.7642
yhfA	b3356	yhfA_b3356_at	11.0823	11.1565	10.6451	10.5086	0.0742	-0.43718	-0.57366	*
yhfG	b3362	yhfG_b3362_at	7.332	7.16951	7.51228	7.8455	-0.162488	0.18028	0.5135	*
yhfX	b3381	yhfX_b3381_at	5.82986	5.41871	5.14675	5.45528	-0.41115	-0.68311	-0.374584	45.1649
yhfZ	b3383	yhfZ_b3383_at	7.99788	7.69409	7.48285	7.72483	-0.303792	-0.515036	-0.273056	46.9831
yhgE	b3402	yhgE_b3402_at	7.63524	7.98986	8.15249	7.94781	0.35462	0.517244	0.312568	39.5705
yhhA	b3448	yhhA_b3448_at	7.92371	8.50173	9.14355	9.21668	0.57802	1.21985	1.29297	0
yhhJ	b3485	yhhJ_b3485_at	8.44521	8.28448	9.29117	8.89357	-0.160734	0.84596	0.448352	*
yhhK	b3459	yhhK_b3459_at	9.32883	9.616	9.79908	9.51712	0.287176	0.470254	0.188294	59.9591
yhhM	b3467	yhhM_b3467_at	9.4202	9.89046	10.0163	9.61522	0.470256	0.596106	0.195018	67.2847
yhhX	b3440	yhhX_b3440_at	8.49871	8.88547	9.33774	8.77941	0.386762	0.839036	0.2807	66.5449
yhhY	b3441	yhhY_b3441_at	7.09519	7.5791	8.09341	7.3915	0.483904	0.998216	0.296308	70.3162
yhiD	b3508	yhiD_b3508_at	5.97805	6.25779	6.29142	6.8013	0.279736	0.313366	0.823248	0
yhiN	b3492	yhiN_b3492_at	9.46196	9.06799	8.70576	8.75333	-0.393972	-0.756204	-0.708634	6.29063
yhiQ	b3497	yhiQ_b3497_at	9.46213	9.25043	9.10227	9.9544	-0.211698	-0.359862	0.492272	236.795
yhiR	b3499	yhiR_b3499_at	9.86366	9.78871	9.63971	9.58911	-0.074956	-0.22395	-0.274556	0
yhjC	b3521	yhjC_b3521_at	8.47481	9.00158	9.26661	8.08021	0.526774	0.791806	-0.394596	149.835
yhjD	b3522	yhjD_b3522_at	8.69313	8.84876	9.3914	8.91136	0.155628	0.698268	0.218232	68.7467
yhjK	b3529	yhjK_b3529_at	8.66625	8.90847	8.99458	8.6946	0.24222	0.32833	0.028356	91.3636
yhjV	b3539	yhjV_b3539_at	7.60368	7.4085	6.77058	7.0818	-0.19518	-0.833104	-0.521882	37.3569
yhjX	b3547	yhjX_b3547_at	7.78093	8.07004	9.6265	10.6121	0.289112	1.84557	2.83117	0
yhjY	b3548	yhjY_b3548_at	8.81842	9.13926	9.2412	9.22045	0.320834	0.422782	0.402024	4.90986
yiaG	b3555	yiaG_b3555_at	7.02126	7.28067	8.14747	9.20535	0.259404	1.1262	2.18409	0
yiaY	b3589	yiaY_b3589_at	8.56591	9.17332	8.84374	8.58939	0.607408	0.27783	0.02348	96.1344
yibK	b3606	yibK_b3606_at	9.34278	9.28138	8.87811	8.9356	-0.061398	-0.46467	-0.40718	12.3722
yibL	b3602	yibL_b3602_at	9.49845	9.77503	9.51615	9.27612	0.276586	0.017704	-0.222326	180.382
yibN	b3611	yibN_b3611_at	12.1903	12.2057	11.7816	11.8268	0.01534	-0.40878	-0.36352	*
yibQ	b3614	yibQ_b3614_at	7.63846	7.14252	7.27495	7.75694	-0.495946	-0.363512	0.118482	123.89
yicG	b3646	yicG_b3646_at	8.20301	7.93129	7.56301	8.40202	-0.271722	-0.640002	0.199008	131.095
yicI	b3656	yicI_b3656_at	8.9129	8.76089	8.27091	8.33507	-0.152018	-0.641998	-0.57783	9.99505
yidA	b3697	yidA_b3697_at	9.55686	9.76736	10.145	9.67187	0.2105	0.5881	0.115006	80.4445
yidC	b3705	yidC_b3705_at	10.7794	10.4213	9.07339	9.77099	-0.35808	-1.70597	-1.00837	40.8918
yidK	b3679	yidK_b3679_at	8.56754	8.67458	8.79166	9.27737	0.107042	0.224118	0.709834	0
yidQ	b3688	yidQ_b3688_at	8.71095	9.48044	9.51203	9.191	0.769484	0.80108	0.48005	40.0746
yieE	b3712	yieE_b3712_at	8.51514	8.95575	10.0585	9.54897	0.440604	1.54338	1.03383	33.0152
yieF	b3713	yieF_b3713_at	8.24142	8.53232	9.80279	9.84945	0.290902	1.56137	1.60803	0
yieG	b3714	yieG_b3714_at	9.28552	9.18264	8.51768	8.88603	-0.102884	-0.767842	-0.399492	47.9721
yieP	b3755	yieP_b3755_at	8.50509	8.69865	9.08266	8.63462	0.193558	0.577566	0.129522	77.5745
yifK	b3795	yifK_b3795_at	10.6991	10.8849	11.1602	10.9509	0.18586	0.46118	0.25184	45.3923
yifN	b3777	yifN_b3777_at	6.32918	7.69544	7.3256	6.5054	1.42734	0.90875	0.351534	75.3714
yigA	b3810	yigA_b3810_at	9.91136	9.59328	10.1883	10.0576	-0.31808	0.276936	0.146236	*
yigI	b3820	yigI_b3820_at	8.93096	9.26664	9.845	9.36897	0.335678	0.91404	0.438014	52.0793
yigZ	b3848	yigZ_b3848_at	9.24894	9.21194	9.91832	9.49771	-0.037004	0.669378	0.248772	*
yihA	b3865	yihA_b3865_at	10.6887	10.7218	10.5114	10.3838	0.03312	-0.17734	-0.30494	*
yihD	b3858	yihD_b3858_at	10.0834	10.5169	11.1257	10.4496	0.433432	1.04225	0.366212	64.8634
yihI	b3866	yihI_b3866_at	10.3804	10.223	9.61694	9.80696	-0.1574	-0.76346	-0.573438	24.8896
yihX	b3885	yihX_b3885_at	9.49259	9.87026	10.2997	10.0314	0.377674	0.807154	0.538772	33.2504
yihY	b3886	rbn_b3886_at	7.70895	7.97357	8.81249	8.61383	0.264626	1.10355	0.904886	*
yiiD	b3888	yiiD_b3888_at	9.29642	9.36987	10.2815	9.96441	0.073446	0.985036	0.66799	32.1862
yiiE	b3889	yiiE_b3889_at	7.26529	7.24477	6.87253	6.82833	-0.020524	-0.39276	-0.436962	0
yiiQ	b3920	yiiQ_b3920_at	8.27464	9.14074	9.12214	8.25944	0.866102	0.847496	-0.015204	101.755
yiiS	b3922	yiiS_b3922_at	8.67735	9.2962	10.2337	9.87276	0.618848	1.55631	1.19541	23.1896
yiiU	b3928	yiiU_b3928_at	11.547	11.8925	12.2966	11.632	0.3455	0.74964	0.08508	88.6506
yijD	b3964	yijD_b3964_at	9.46769	9.66125	9.99205	9.95041	0.19356	0.52436	0.482716	7.94187
yjaG	b3999	yjaG_b3999_at	10.1462	9.7992	9.77785	9.99583	-0.347018	-0.368374	-0.150386	59.1757
yjbJ	b4045	yjbJ_b4045_at	8.22631	8.51703	10.1622	11.1803	0.290726	1.93591	2.95401	0
yjbQ	b4056	yjbQ_b4056_at	8.73202	9.34514	9.77608	9.205	0.613116	1.04406	0.472974	54.6985
yjbR	b4057	yjbR_b4057_at	7.58541	8.22454	8.51889	7.90277	0.639124	0.933478	0.317354	66.0031
yjcO	b4078	yjcO_b4078_at	8.0635	8.51447	8.40506	8.19497	0.450972	0.34156	0.131464	70.8487
yjcS	b4083	yjcS_b4083_at	9.06672	9.02745	9.05545	9.41148	-0.039268	-0.011272	0.344762	977.972
yjdC	b4135	yjdC_b4135_at	9.47366	9.63522	10.562	10.3899	0.161554	1.08834	0.916198	15.8168
yjdI	b4126	yjdI_b4126_at	8.23764	8.40886	9.30943	9.48666	0.171222	1.07179	1.24902	0
yjdJ	b4127	yjdJ_b4127_at	8.35584	9.03775	9.65366	9.60019	0.68191	1.29782	1.24434	4.12045
yjdL	b4130	yjdL_b4130_at	7.91533	8.03316	9.13799	10.5651	0.117834	1.22266	2.64981	0
yjdM	b4108	phnA_b4108_at	10.824	10.7738	10.0441	10.1632	-0.05014	-0.77987	-0.660748	15.2746
yjeI	b4144	yjeI_b4144_at	9.38961	9.90814	10.5102	9.56808	0.518526	1.12055	0.178466	84.0733
yjfI	b4181	yjfI_b4181_at	6.96036	6.71006	6.39548	6.46612	-0.250296	-0.564872	-0.494238	125
yjfP	b4190	yjfP_b4190_at	7.99321	8.26003	8.38286	8.11823	0.266824	0.389648	0.125018	67.9151
yjgA	b4234	yjgA_b4234_at	10.4948	10.4486	9.90775	9.82603	-0.04622	-0.587048	-0.668772	0
yjgB	b4269	yjgB_b4269_at	8.91846	8.94233	9.17611	9.62118	0.023864	0.257644	0.702712	0
yjgF	b4243	yjgF_b4243_at	11.1151	11.5689	11.3694	11.1101	0.4538	0.25434	-0.00498	101.097
yjgH	b4248	yjgH_b4248_at	7.70136	7.92725	8.14897	8.13335	0.22589	0.447612	0.431986	3.49097
yjgK	b4252	yjgK_b4252_at	7.79369	8.23595	9.04532	8.53341	0.442258	1.25163	0.73972	40.8993
yjgP	b4261	yjgP_b4261_at	10.0029	9.66227	9.53097	9.79162	-0.340658	-0.47196	-0.211308	55.2276
yjgR	b4263	yjgR_b4263_at	8.48654	8.41064	8.62237	8.81573	-0.075896	0.135836	0.329198	*
yjhG	b4297	yjhG_b4297_at	7.14244	7.16334	7.30766	7.52896	0.020898	0.165218	0.38652	0
yjhH	b4298	yjhH_b4298_at	8.92951	8.96323	8.56076	8.8551	0.033724	-0.368748	-0.074406	*
yjhQ	b4307	yjhQ_b4307_at	8.86608	8.44497	7.99344	8.30614	-0.421118	-0.872644	-0.55994	35.8341
yjhT	b4310	yjhT_b4310_at	6.08244	6.16355	6.65357	6.53229	0.081104	0.571126	0.449846	21.2352
yjiQ	b4339	yjiQ_b4339_at	6.58536	7.17758	7.43766	6.95472	0.592222	0.8523	0.369366	56.6624
yjiT	b4342	yjiT_b4342_at	8.30869	8.92985	9.57807	9.93874	0.621164	1.26939	1.63005	0
yjjG	b4374	yjjG_b4374_at	9.68001	9.47512	9.24696	9.61373	-0.20489	-0.433052	-0.066284	84.6938
yjjI	b4380	yjjI_b4380_at	8.04108	7.96742	7.66182	7.92359	-0.073656	-0.379256	-0.117484	69.0225
yjjJ	b4385	yjjJ_b4385_at	9.8801	9.55858	8.3814	9.25846	-0.32152	-1.49871	-0.621638	58.5217
yjjK	b4391	yjjK_b4391_at	11.0545	10.8578	10.4004	10.8062	-0.1967	-0.65408	-0.24826	62.0444
yjjV	b4378	yjjV_b4378_at	8.32971	8.39109	8.58919	8.623	0.061386	0.259486	0.293292	0
ykfB	b0250	ykfB_b0250_at	7.84748	7.98407	8.26983	7.89295	0.13659	0.422354	0.045472	89.2337
ykgA	b0300	ykgA_b0300_f_at	7.3059	8.19201	8.48512	8.75053	0.886104	1.17921	1.44462	0
ykgE	b0306	ykgE_b0306_at	8.93296	9.13471	9.84789	10.3261	0.201758	0.914932	1.39311	0
ykgF	b0307	ykgF_b0307_at	8.62104	8.90571	9.4011	9.82595	0.284664	0.78006	1.20491	0
ykgH	b0310	ykgH_b0310_at	7.07177	7.09481	7.96998	7.00891	0.02304	0.898214	-0.062858	106.998
ylaB	b0457	ylaB_b0457_at	5.93	6.16326	6.34359	6.43145	0.233254	0.413582	0.501446	0
ylaC	b0458	ylaC_b0458_at	11.0341	10.9781	11.1936	11.2775	-0.05604	0.15948	0.24338	*
ylbG	b0502	b0502_at	7.1811	7.53335	7.33237	7.18586	0.352252	0.15127	0.004756	98.6498
ylbH	b0499	b0499_at	4.9417	5.20007	5.66799	5.23004	0.25837	0.726288	0.288338	60.2998
yliG	b0835	yliG_b0835_at	8.86755	8.68724	7.88531	8.06903	-0.180314	-0.982242	-0.798526	18.7037
yliH	b0836	b0836_at	7.88944	7.57224	6.8247	7.20254	-0.3172	-1.06474	-0.686898	35.4865
yliJ	b0838	yliJ_b0838_at	8.78506	8.88458	9.39126	8.93656	0.099518	0.606202	0.151502	75.008
ymcE	b0991	sfa_b0991_at	9.37286	9.68128	9.99718	9.42815	0.308418	0.624316	0.055286	91.1445
ymfA	b1122	ymfA_b1122_at	7.63392	7.57482	7.12526	7.10576	-0.059104	-0.508664	-0.528162	0
ymfB	b1134	b1134_at	8.90695	8.48976	8.48139	8.83493	-0.417192	-0.425558	-0.07202	83.0763
ymgA	b1165	ymgA_b1165_at	8.2805	9.49207	11.2768	10.131	1.21157	2.99634	1.85045	38.243
ymgB	b1166	ymgB_b1166_at	5.55842	6.8628	9.35389	7.67044	1.30437	3.79547	2.11202	44.3543
ymgC	b1167	ymgC_b1167_at	5.35956	5.63723	7.96834	6.59932	0.277666	2.60877	1.23975	52.4775
ynaK	b1365	b1365_at	8.39476	8.4925	8.24926	8.00141	0.097746	-0.1455	-0.393342	*
ynbE	b1382	ynbE_b1382_at	8.39295	8.49973	8.54214	8.25855	0.106782	0.149194	-0.134392	190.079
yncB	b1449	yncB_b1449_at	7.67264	7.68154	8.21105	8.64806	0.008894	0.538404	0.975418	0
yncC	b1450	b1450_at	6.34819	6.5368	7.62557	7.8428	0.188606	1.27738	1.4946	0
yneE	b1520	b1520_at	4.55821	5.34872	5.26555	4.66838	0.790508	0.707336	0.11017	86.0634
yneI	b1525	b1525_at	9.04502	9.80635	11.6015	10.1317	0.761328	2.5565	1.08667	57.4938
ynfB	b1583	b1583_at	11.5002	11.7246	11.9942	11.7937	0.22442	0.49398	0.29348	40.5887
ynfC	b1585	ynfC_b1585_at	6.91233	7.39892	7.8294	7.39427	0.486582	0.917068	0.481936	47.4482
ynfM	b1596	ynfM_b1596_at	8.95352	8.95327	8.64051	8.67052	-0.000248	-0.31301	-0.283	9.58755
yniA	b1725	b1725_at	7.91033	7.8872	8.11437	8.29484	-0.023136	0.204038	0.384508	*
yoaB	b1809	b1809_at	11.1372	11.2134	11.3728	11.1634	0.07622	0.23562	0.02616	88.8974
yobA	b1841	b1841_at	10.6807	10.867	11.0502	10.5104	0.18638	0.36954	-0.17028	146.079
yobD	b1820	b1820_at	7.42549	7.40124	7.44868	8.27754	-0.02425	0.023192	0.852046	*
yodA	b1973	b1973_at	7.54869	7.88566	8.71463	7.79437	0.33697	1.16594	0.245686	78.9281
yodC	b1957	b1957_at	8.0278	8.16313	9.02535	9.40573	0.135334	0.997556	1.37793	0
yodD	b1953	b1953_at	6.6545	6.77223	7.23877	7.44902	0.11773	0.584272	0.794514	0
yohJ	b2141	yohJ_b2141_at	7.99182	8.62122	8.47928	8.07076	0.6294	0.487466	0.078942	87.4576
yohK	b2142	yohK_b2142_at	9.88668	10.1311	10.3593	10.1672	0.244444	0.47264	0.28052	40.6483
yohN	b2107	b2107_at	10.0373	10.3114	11.1108	10.9976	0.2741	1.07348	0.9603	10.5433
yojI	b2211	yojI_b2211_at	9.13589	9.23968	8.57529	8.54681	0.10379	-0.560604	-0.589084	*
ypdA	b2380	b2380_at	7.98224	8.2303	8.33964	8.20447	0.248064	0.357406	0.222232	37.8209
ypdB	b2381	b2381_at	9.68531	9.86403	10.1036	9.95806	0.17872	0.418276	0.27275	34.7919
ypeC	b2390	b2390_at	7.72003	7.90522	9.04405	8.56524	0.185192	1.32401	0.845208	36.1632
yphA	b2543	yphA_b2543_at	6.59848	6.90219	7.69743	8.24217	0.303708	1.09894	1.64369	0
ypjF	b2646	ypjF_b2646_at	6.46532	6.45761	6.44351	6.77515	-0.007708	-0.021814	0.309832	1520.34
yqaA	b2689	b2689_at	11.0052	10.9194	11.0254	11.1981	-0.08574	0.02024	0.19294	*
yqaB	b2690	yqaB_b2690_at	9.27989	8.82943	8.81976	8.98961	-0.450458	-0.460126	-0.290282	36.9125
yqcC	b2792	b2792_at	10.4663	10.1597	9.68168	10.0237	-0.306646	-0.78464	-0.44262	43.5894
yqeG	b2845	b2845_at	8.87323	8.77294	8.12462	8.52296	-0.100284	-0.748602	-0.35027	53.2101
yqfA	b2899	b2899_at	7.88025	7.98853	8.11997	7.85408	0.108272	0.239718	-0.02617	110.917
yqfB	b2900	yqfB_b2900_at	9.70337	10.0797	10.2273	9.88183	0.376366	0.523926	0.178458	65.9383
yqgA	b2966	yqgA_b2966_at	9.37667	9.22091	8.81297	9.06107	-0.15576	-0.563702	-0.315606	44.0119
yqgB	b2939	yqgB_b2939_at	11.2539	10.5375	9.48683	10.5371	-0.71644	-1.76709	-0.71684	59.4339
yqgF	b2949	yqgF_b2949_at	10.1853	9.69237	9.76056	10.0397	-0.492946	-0.424762	-0.145612	70.4609
yqhD	b3011	yqhD_b3011_at	9.56648	9.76314	10.6846	10.4839	0.196664	1.1181	0.917444	*
yqjB	b3096	yqjB_b3096_at	9.52166	9.49915	8.87919	9.12255	-0.022502	-0.642464	-0.39911	*
yqjC	b3097	yqjC_b3097_at	10.8757	11.1309	11.6051	12.0691	0.2552	0.72934	1.19334	0
yqjD	b3098	yqjD_b3098_at	10.4371	10.5262	11.0208	11.6411	0.08914	0.5837	1.20402	0
yqjE	b3099	yqjE_b3099_at	9.61567	9.59642	10.0475	10.7396	-0.019246	0.431806	1.12397	*
yqjI	b3071	yqjI_b3071_at	8.9363	9.28535	9.49187	9.3281	0.349044	0.555572	0.391796	29.4788
yraP	b3150	yraP_b3150_at	10.3451	10.4406	10.864	10.4776	0.09546	0.51886	0.1325	74.4632
yrbE	b3194	yrbE_b3194_at	11.1691	10.7136	10.7906	10.7957	-0.4555	-0.37852	-0.3734	18.0241
yrdA	b3279	yrdA_b3279_at	8.73098	9.33739	10.0331	9.66111	0.60641	1.30207	0.93013	28.5653
yrfG	b3399	yrfG_b3399_at	11.1563	10.8594	10.7954	11.591	-0.29686	-0.36094	0.43474	220.447
ytfB	b4206	ytfB_b4206_at	9.46792	9.88871	10.0407	9.64906	0.420794	0.572804	0.181142	68.3763
ytfF	b4210	ytfF_b4210_at	10.3457	10.162	9.01494	9.35472	-0.183618	-1.33072	-0.990942	25.5333
ytfH	b4212	ytfH_b4212_at	9.50748	9.66904	9.37743	9.40691	0.161566	-0.130042	-0.100562	*
ytfK	b4217	ytfK_b4217_at	7.65146	7.93328	8.60774	9.06654	0.281822	0.956282	1.41509	0
ytfN	b4221	ytfN_b4221_at	10.1082	10.231	10.4693	9.93896	0.12283	0.36113	-0.169234	146.862
ytfP	b4222	ytfP_b4222_at	10.588	10.5432	10.8726	10.354	-0.04472	0.28466	-0.23392	*
ytfQ	b4227	ytfQ_b4227_at	7.45691	7.70178	8.14266	8.17618	0.244868	0.685744	0.71927	0
ytfS	b4229	ytfS_b4229_at	7.52593	7.32577	7.10458	7.34195	-0.200156	-0.421352	-0.18398	56.3358
ytjC	b4395	gpmB_b4395_at	9.5441	9.40172	8.96129	9.05334	-0.142378	-0.582806	-0.490754	15.7946
zipA	b2412	zipA_b2412_at	10.0738	9.6497	9.44348	9.66628	-0.424096	-0.630318	-0.407524	35.3463
zitB	b0752	ybgR_b0752_at	7.68183	7.89861	8.06954	7.76576	0.216782	0.387714	0.083934	78.3516
zntB	b1342	b1342_at	8.33904	8.46211	8.96031	8.56152	0.123066	0.621272	0.222474	64.1906
zntR	b3292	yhdM_b3292_at	8.70321	9.26729	9.82821	9.57343	0.564082	1.125	0.870224	22.6468
zupT	b3040	ygiE_b3040_at	7.87744	8.20104	8.53432	7.89781	0.323592	0.656878	0.020364	96.8999
zur	b4046	yjbK_b4046_at	7.34337	7.72909	7.81155	7.42488	0.385718	0.46818	0.081508	82.5905
zwf	b1852	zwf_b1852_at	9.90607	9.98707	10.3688	10.1731	0.081006	0.462694	0.267056	42.2824
						* Genes that have significant time-dependent expression, but do not have a definable percent recovery
